# Supplementary material for: The pan-cancer pathological regulatory landscape
Source: Sci Rep. 2016 Dec 21;6:39709. doi: 10.1038/srep39709 (PMC5175166; doi:10.1038/srep39709)
Supplement: Supplementary Table 1 [file srep39709-s1.xls]

## Sheet: SupplTable1
Cancer	Transcription Factor	Normal vs Tumor	Normal vs stage I	Normal vs stage II	Normal vs stage III	Normal vs stage IV
BLCA	RXRA	3.10e-01	NA	3.88e-02	1.53e-01	4.46e-02
BLCA	SRF	3.21e-04	NA	2.33e-03	4.03e-04	3.09e-04
BLCA	SPI1	4.30e-01	NA	3.95e-01	3.33e-01	5.15e-01
BLCA	YY1	9.77e-12	NA	1.91e-15	1.91e-09	6.94e-12
BLCA	PAX5	7.89e-01	NA	5.56e-01	7.75e-01	8.58e-01
BLCA	JUND	3.00e-02	NA	5.32e-01	4.54e-01	6.51e-01
BLCA	CTCF	7.95e-02	NA	5.56e-01	5.06e-01	9.16e-01
BLCA	CTCFL	2.58e-06	NA	2.50e-10	1.75e-07	2.64e-08
BLCA	E2F4	5.75e-126	NA	1.11e-115	3.05e-117	6.17e-129
BLCA	E2F6	1.90e-27	NA	3.25e-28	2.66e-25	7.75e-29
BLCA	MEF2A	5.98e-04	NA	9.91e-05	6.10e-04	3.09e-04
BLCA	ELF1	2.25e-29	NA	4.25e-53	1.41e-39	6.04e-44
BLCA	EGR1	1.02e-17	NA	1.69e-26	9.66e-18	3.89e-25
BLCA	SP1	1.77e-16	NA	8.06e-29	5.13e-18	6.05e-26
BLCA	POU2F2	9.96e-04	NA	2.56e-03	2.04e-04	8.41e-05
BLCA	ZNF263	2.37e-02	NA	7.07e-04	4.03e-04	6.55e-04
BLCA	USF1	1.19e-05	NA	7.40e-09	1.09e-06	1.24e-08
BLCA	SP2	8.53e-19	NA	8.06e-28	7.57e-21	1.99e-25
BLCA	ETS1	9.81e-02	NA	8.91e-04	4.73e-03	1.07e-02
BLCA	EBF1	8.54e-01	NA	9.95e-02	2.58e-01	3.86e-01
BLCA	THAP1	1.01e-01	NA	4.89e-03	2.69e-02	2.64e-03
BLCA	MYC	2.80e-10	NA	3.11e-16	2.02e-16	8.73e-16
BLCA	MYC::MAX	5.68e-22	NA	1.80e-33	1.39e-30	1.19e-30
BLCA	HNF4A	8.36e-01	NA	2.22e-02	2.80e-01	2.38e-01
BLCA	NR1H3::RXRA	1.63e-01	NA	9.95e-02	2.91e-01	1.06e-01
BLCA	MAX	6.81e-04	NA	7.10e-06	1.52e-05	2.29e-06
BLCA	NRF1	2.50e-29	NA	6.28e-38	1.41e-30	3.25e-37
BLCA	RXRA::VDR	9.17e-01	NA	5.54e-01	6.42e-01	5.48e-01
BLCA	JUN	1.84e-03	NA	9.41e-03	1.39e-02	4.97e-02
BLCA	REST	9.66e-01	NA	9.85e-01	7.63e-01	8.35e-01
BLCA	FOSL2	1.12e-01	NA	5.32e-01	9.06e-01	7.81e-01
BLCA	JUN::FOS	2.21e-06	NA	2.05e-04	4.03e-04	1.95e-03
BLCA	ZEB1	1.45e-03	NA	1.27e-04	1.51e-03	1.52e-04
BLCA	ZBTB33	1.07e-07	NA	1.13e-09	2.19e-07	1.12e-08
BLCA	GATA2	8.93e-01	NA	5.08e-01	6.70e-01	6.95e-01
BLCA	GATA1	8.58e-01	NA	5.66e-01	6.85e-01	8.20e-01
BLCA	BHLHE40	3.33e-01	NA	1.09e-01	4.54e-01	2.15e-01
BLCA	FOXA1	2.23e-01	NA	6.19e-02	1.10e-02	1.35e-01
BLCA	JUNB	4.38e-01	NA	5.32e-01	3.60e-01	2.64e-01
BLCA	FOS	5.87e-02	NA	7.44e-01	5.06e-01	6.48e-01
BLCA	FOSL1	1.12e-01	NA	5.32e-01	9.54e-01	7.94e-01
BLCA	NR2C2	1.58e-04	NA	4.21e-08	7.01e-06	2.26e-06
BLCA	TCF12	7.44e-02	NA	5.32e-01	3.83e-01	3.37e-01
BLCA	MEF2C	1.31e-04	NA	2.33e-03	8.77e-04	1.16e-04
BLCA	HNF4G	8.54e-01	NA	2.60e-01	5.06e-01	6.69e-01
BLCA	PPARG::RXRA	2.80e-01	NA	4.74e-01	5.30e-01	5.15e-01
BLCA	RXR::RAR_DR5	2.80e-01	NA	5.32e-01	4.54e-01	6.24e-01
BLCA	TAL1::GATA1	8.54e-01	NA	5.15e-01	8.28e-01	7.95e-01
BLCA	PBX3	8.31e-01	NA	9.33e-01	7.65e-01	8.35e-01
BLCA	ECR::USP	4.38e-01	NA	3.95e-01	5.30e-01	5.15e-01
BLCA	IRF4	3.96e-02	NA	2.33e-01	4.22e-01	8.61e-02
BLCA	FOXA2	4.96e-01	NA	4.93e-01	4.75e-01	5.75e-01
BRCA	RXRA	6.31e-01	1.78e-01	2.46e-01	1.13e-01	1.56e-01
BRCA	SRF	6.79e-01	7.51e-01	6.34e-01	3.75e-01	6.58e-01
BRCA	SPI1	3.03e-07	7.57e-08	1.42e-06	6.04e-10	9.51e-05
BRCA	YY1	9.21e-31	1.80e-22	1.42e-31	8.44e-33	9.47e-25
BRCA	PAX5	8.81e-03	1.93e-03	3.19e-03	7.98e-04	1.25e-02
BRCA	JUND	6.31e-01	3.83e-01	4.50e-01	1.58e-01	2.74e-02
BRCA	CTCF	5.91e-01	1.53e-01	6.25e-01	2.62e-03	9.00e-04
BRCA	CTCFL	2.42e-03	5.96e-05	1.16e-06	1.10e-07	2.62e-07
BRCA	E2F4	1.25e-138	7.12e-121	3.49e-145	1.43e-141	1.30e-149
BRCA	E2F6	8.97e-33	1.42e-30	8.81e-35	1.56e-36	9.03e-39
BRCA	MEF2A	2.85e-02	2.53e-02	1.57e-02	2.69e-02	2.88e-02
BRCA	ELF1	5.42e-45	2.45e-44	6.29e-51	3.19e-57	3.98e-47
BRCA	EGR1	9.74e-44	7.65e-44	3.90e-52	1.39e-65	7.83e-60
BRCA	SP1	1.14e-35	3.17e-38	4.79e-43	1.23e-51	9.08e-51
BRCA	POU2F2	9.15e-04	6.94e-04	6.80e-04	2.60e-04	1.35e-05
BRCA	ZNF263	6.34e-01	8.20e-01	6.34e-01	9.67e-01	9.24e-01
BRCA	USF1	1.26e-12	2.68e-13	1.76e-14	1.56e-20	6.11e-21
BRCA	SP2	9.10e-24	1.81e-24	5.40e-29	1.78e-31	8.61e-33
BRCA	ETS1	8.73e-03	2.90e-03	8.82e-04	2.74e-04	4.72e-03
BRCA	EBF1	9.01e-02	1.19e-03	4.02e-03	3.06e-04	1.29e-01
BRCA	THAP1	1.87e-03	2.10e-03	4.07e-04	2.74e-04	1.83e-04
BRCA	MYC	1.26e-14	2.43e-17	1.51e-18	1.36e-21	1.62e-21
BRCA	MYC::MAX	7.72e-29	4.05e-33	1.83e-36	1.54e-41	1.59e-38
BRCA	HNF4A	5.20e-01	6.18e-01	9.83e-01	2.78e-01	2.52e-01
BRCA	NR1H3::RXRA	4.98e-01	6.18e-01	6.19e-01	8.44e-01	9.69e-01
BRCA	MAX	3.24e-08	2.85e-09	1.31e-10	6.74e-13	3.26e-13
BRCA	NRF1	7.13e-37	6.50e-33	4.79e-43	3.02e-43	1.03e-43
BRCA	RXRA::VDR	8.05e-02	1.32e-01	2.46e-01	2.61e-01	4.59e-01
BRCA	JUN	1.05e-01	1.95e-02	3.16e-02	1.39e-01	1.42e-01
BRCA	REST	5.89e-01	7.96e-02	3.32e-01	5.37e-02	4.95e-03
BRCA	FOSL2	6.31e-01	8.41e-02	2.46e-01	6.32e-02	4.22e-02
BRCA	JUN::FOS	1.16e-03	1.30e-03	2.43e-04	6.51e-03	5.65e-03
BRCA	ZEB1	2.67e-03	4.55e-04	3.20e-04	1.94e-04	1.27e-03
BRCA	ZBTB33	2.43e-11	3.42e-07	1.43e-11	1.05e-10	7.30e-09
BRCA	GATA2	4.54e-01	1.01e-01	2.46e-01	3.88e-02	1.33e-01
BRCA	GATA1	6.83e-01	5.21e-01	5.78e-01	3.78e-01	4.29e-01
BRCA	BHLHE40	1.56e-01	2.62e-01	2.95e-01	1.45e-01	3.11e-02
BRCA	FOXA1	2.36e-01	2.73e-02	4.85e-02	7.28e-02	6.49e-02
BRCA	JUNB	7.82e-01	7.35e-01	8.88e-01	8.52e-01	9.83e-01
BRCA	FOS	5.34e-01	7.60e-01	8.81e-01	9.06e-01	9.83e-01
BRCA	FOSL1	6.31e-01	6.36e-01	7.02e-01	4.77e-01	5.59e-01
BRCA	NR2C2	6.81e-04	2.27e-04	1.36e-05	5.20e-06	2.62e-05
BRCA	TCF12	6.04e-01	3.16e-01	2.46e-01	1.48e-01	4.50e-01
BRCA	MEF2C	1.15e-02	2.38e-02	4.08e-02	2.38e-02	2.96e-02
BRCA	HNF4G	6.79e-01	2.34e-01	4.08e-01	1.48e-01	1.97e-01
BRCA	PPARG::RXRA	1.99e-01	3.59e-01	4.08e-01	5.85e-01	5.82e-01
BRCA	RXR::RAR_DR5	1.56e-01	3.93e-01	3.46e-01	4.77e-01	2.32e-01
BRCA	TAL1::GATA1	6.31e-01	2.68e-01	2.96e-01	1.58e-01	4.59e-01
BRCA	PBX3	7.48e-01	5.84e-01	5.40e-01	4.17e-01	7.43e-01
BRCA	ECR::USP	9.47e-01	9.52e-01	9.29e-01	9.85e-01	8.95e-01
BRCA	IRF4	5.02e-01	4.95e-01	4.13e-01	4.84e-01	5.32e-02
BRCA	FOXA2	9.89e-01	7.90e-01	8.43e-01	9.67e-01	6.81e-01
COAD	RXRA	9.73e-01	8.24e-01	6.06e-01	9.92e-01	9.65e-01
COAD	SRF	2.91e-01	3.03e-01	4.88e-01	6.31e-01	5.09e-01
COAD	SPI1	2.56e-12	6.36e-13	1.63e-11	8.07e-12	2.08e-15
COAD	YY1	8.24e-01	8.10e-02	4.14e-02	6.91e-02	3.10e-01
COAD	PAX5	2.02e-01	1.42e-01	1.51e-01	2.00e-01	1.44e-01
COAD	JUND	1.81e-02	9.14e-04	2.25e-03	6.63e-02	2.16e-02
COAD	CTCF	1.52e-09	1.06e-19	2.57e-19	3.97e-11	2.69e-12
COAD	CTCFL	4.96e-03	3.24e-02	3.37e-02	4.32e-03	8.98e-03
COAD	E2F4	7.43e-38	7.30e-51	2.12e-48	1.33e-50	1.23e-37
COAD	E2F6	1.16e-08	1.87e-10	1.56e-09	1.65e-11	2.30e-09
COAD	MEF2A	2.00e-02	2.81e-03	6.50e-03	2.63e-02	1.81e-02
COAD	ELF1	2.88e-02	2.10e-03	1.90e-03	4.17e-04	3.75e-03
COAD	EGR1	8.55e-01	9.81e-01	9.52e-01	9.10e-02	4.43e-01
COAD	SP1	3.45e-01	4.44e-01	3.50e-01	1.66e-02	9.73e-02
COAD	POU2F2	3.25e-01	6.61e-01	5.65e-01	3.63e-01	5.94e-01
COAD	ZNF263	1.40e-01	3.24e-02	2.62e-02	2.86e-01	1.18e-01
COAD	USF1	3.39e-01	9.97e-01	8.92e-01	3.64e-01	6.23e-01
COAD	SP2	8.67e-03	1.41e-02	1.37e-02	6.43e-04	3.67e-03
COAD	ETS1	9.56e-01	9.55e-01	8.92e-01	8.97e-01	8.81e-01
COAD	EBF1	8.52e-03	4.19e-04	2.24e-04	1.97e-03	1.94e-04
COAD	THAP1	8.55e-01	8.90e-01	8.92e-01	9.92e-01	8.42e-01
COAD	MYC	2.25e-11	2.25e-08	4.84e-08	1.84e-10	3.34e-09
COAD	MYC::MAX	5.08e-21	6.50e-20	6.16e-18	1.78e-21	4.02e-19
COAD	HNF4A	3.69e-02	2.10e-03	2.53e-04	1.27e-02	1.81e-02
COAD	NR1H3::RXRA	9.73e-01	8.85e-01	7.62e-01	9.92e-01	9.04e-01
COAD	MAX	9.31e-04	2.33e-02	1.65e-02	1.90e-03	6.11e-03
COAD	NRF1	1.07e-05	2.46e-07	5.11e-08	1.44e-08	3.69e-07
COAD	RXRA::VDR	6.39e-01	5.62e-01	4.77e-01	7.46e-01	6.16e-01
COAD	JUN	2.31e-02	1.27e-03	9.83e-03	1.04e-01	2.35e-02
COAD	REST	2.09e-05	7.30e-09	1.48e-08	2.07e-06	6.70e-06
COAD	FOSL2	4.33e-01	8.10e-02	6.74e-02	3.64e-01	3.34e-01
COAD	JUN::FOS	5.43e-06	1.08e-09	4.84e-08	1.56e-05	1.64e-06
COAD	ZEB1	7.23e-01	8.44e-01	8.92e-01	7.46e-01	7.03e-01
COAD	ZBTB33	1.27e-03	6.21e-07	1.55e-07	2.51e-06	2.20e-05
COAD	GATA2	6.98e-01	9.81e-01	9.43e-01	7.46e-01	8.07e-01
COAD	GATA1	8.77e-01	7.57e-01	9.37e-01	9.52e-01	6.98e-01
COAD	BHLHE40	6.21e-01	3.39e-01	5.76e-01	3.09e-01	2.78e-01
COAD	FOXA1	3.15e-02	3.21e-02	1.52e-02	2.58e-02	1.81e-02
COAD	JUNB	8.37e-01	7.57e-01	8.11e-01	9.22e-01	9.04e-01
COAD	FOS	1.13e-01	3.02e-02	3.37e-02	1.95e-01	2.34e-01
COAD	FOSL1	4.33e-01	1.34e-01	1.42e-01	6.96e-01	6.16e-01
COAD	NR2C2	2.21e-01	5.78e-02	4.14e-02	7.47e-02	1.20e-01
COAD	TCF12	1.54e-04	1.81e-04	4.23e-04	5.26e-04	1.20e-04
COAD	MEF2C	5.52e-01	5.74e-01	5.57e-01	7.46e-01	6.48e-01
COAD	HNF4G	4.59e-01	2.73e-01	9.52e-02	4.01e-01	3.10e-01
COAD	PPARG::RXRA	9.18e-01	6.62e-01	5.76e-01	8.97e-01	8.81e-01
COAD	RXR::RAR_DR5	3.92e-02	1.04e-02	9.05e-03	6.39e-02	2.87e-02
COAD	TAL1::GATA1	9.18e-01	5.99e-01	5.65e-01	8.84e-01	6.85e-01
COAD	PBX3	9.73e-01	9.81e-01	9.37e-01	9.22e-01	8.81e-01
COAD	ECR::USP	3.62e-02	3.81e-02	3.37e-02	3.53e-02	5.03e-02
COAD	IRF4	1.40e-01	9.37e-02	9.52e-02	8.25e-02	4.09e-02
COAD	FOXA2	8.67e-01	9.21e-01	9.37e-01	9.92e-01	8.42e-01
HNSC	RXRA	3.37e-01	6.26e-01	8.99e-01	7.60e-01	6.81e-01
HNSC	SRF	7.81e-01	7.46e-01	6.75e-01	5.46e-01	4.22e-01
HNSC	SPI1	1.96e-03	3.23e-05	8.18e-06	2.20e-02	5.14e-02
HNSC	YY1	8.59e-04	8.39e-01	3.55e-03	1.08e-02	6.93e-03
HNSC	PAX5	7.17e-02	2.23e-01	4.03e-02	7.67e-02	1.11e-01
HNSC	JUND	6.07e-09	3.68e-02	4.69e-04	1.69e-03	1.94e-03
HNSC	CTCF	2.29e-10	5.57e-02	2.63e-04	7.03e-03	5.98e-03
HNSC	CTCFL	2.76e-05	7.04e-02	3.89e-04	4.53e-04	7.24e-04
HNSC	E2F4	1.10e-89	1.50e-45	1.48e-90	6.57e-84	2.21e-77
HNSC	E2F6	1.48e-34	2.29e-13	2.84e-29	1.79e-26	2.17e-24
HNSC	MEF2A	5.65e-01	7.65e-01	8.99e-01	8.44e-01	9.52e-01
HNSC	ELF1	4.94e-11	4.31e-05	1.41e-15	6.23e-13	4.28e-11
HNSC	EGR1	4.07e-47	3.69e-06	1.15e-27	3.15e-22	7.85e-23
HNSC	SP1	1.35e-12	1.71e-01	1.81e-08	1.86e-08	1.79e-08
HNSC	POU2F2	1.16e-08	3.39e-06	4.46e-09	9.75e-08	2.57e-08
HNSC	ZNF263	8.95e-05	1.05e-01	6.36e-02	1.92e-01	9.41e-02
HNSC	USF1	2.74e-11	2.93e-01	1.26e-05	1.66e-04	8.86e-06
HNSC	SP2	8.76e-07	3.76e-02	2.75e-06	1.23e-05	4.41e-06
HNSC	ETS1	3.24e-01	5.71e-01	1.54e-01	1.57e-01	1.23e-01
HNSC	EBF1	1.25e-05	3.39e-06	2.41e-08	7.60e-06	9.90e-06
HNSC	THAP1	6.83e-01	5.28e-01	8.00e-01	8.53e-01	7.90e-01
HNSC	MYC	3.88e-08	3.68e-02	1.90e-07	1.08e-06	1.23e-07
HNSC	MYC::MAX	1.31e-13	1.26e-02	2.38e-11	6.86e-11	1.32e-11
HNSC	HNF4A	5.65e-01	1.26e-02	1.83e-01	1.78e-01	5.68e-02
HNSC	NR1H3::RXRA	8.89e-01	8.25e-01	8.99e-01	8.90e-01	9.11e-01
HNSC	MAX	8.76e-07	9.46e-02	1.13e-05	1.02e-04	2.54e-05
HNSC	NRF1	1.44e-10	1.22e-02	3.40e-11	2.02e-09	7.71e-09
HNSC	RXRA::VDR	9.88e-01	3.49e-01	8.99e-01	8.44e-01	7.90e-01
HNSC	JUN	7.93e-12	8.90e-05	1.68e-05	2.25e-04	1.60e-04
HNSC	REST	4.91e-01	8.25e-01	9.85e-01	8.47e-01	7.53e-01
HNSC	FOSL2	1.99e-01	8.35e-01	6.74e-01	7.60e-01	9.11e-01
HNSC	JUN::FOS	2.43e-07	2.45e-03	2.01e-03	3.37e-02	3.64e-02
HNSC	ZEB1	9.88e-01	4.98e-01	6.72e-01	7.98e-01	7.90e-01
HNSC	ZBTB33	2.49e-01	4.98e-01	2.78e-01	3.18e-01	2.86e-01
HNSC	GATA2	9.42e-01	9.77e-01	6.72e-01	8.29e-01	7.90e-01
HNSC	GATA1	7.81e-01	5.85e-01	6.72e-01	7.60e-01	7.90e-01
HNSC	BHLHE40	5.65e-01	8.25e-01	8.28e-01	8.29e-01	6.81e-01
HNSC	FOXA1	2.12e-01	1.15e-03	5.88e-04	5.24e-04	5.97e-04
HNSC	JUNB	2.90e-01	7.92e-01	6.72e-01	6.25e-01	5.76e-01
HNSC	FOS	6.04e-01	7.92e-01	9.86e-01	9.95e-01	7.90e-01
HNSC	FOSL1	3.52e-01	8.64e-01	4.89e-01	6.78e-01	6.81e-01
HNSC	NR2C2	2.49e-01	9.67e-01	1.46e-01	1.83e-01	3.06e-01
HNSC	TCF12	8.43e-01	9.66e-01	8.99e-01	7.60e-01	6.81e-01
HNSC	MEF2C	3.37e-01	6.26e-01	1.82e-01	2.63e-01	2.02e-01
HNSC	HNF4G	3.24e-01	9.09e-02	1.83e-01	1.78e-01	1.83e-01
HNSC	PPARG::RXRA	2.90e-01	9.66e-01	3.92e-01	3.18e-01	2.92e-01
HNSC	RXR::RAR_DR5	7.71e-01	8.52e-01	8.99e-01	8.44e-01	7.90e-01
HNSC	TAL1::GATA1	6.83e-01	7.59e-01	8.00e-01	6.78e-01	5.76e-01
HNSC	PBX3	9.42e-01	6.26e-01	6.72e-01	7.60e-01	6.81e-01
HNSC	ECR::USP	2.79e-01	1.61e-01	3.55e-01	2.18e-01	2.88e-01
HNSC	IRF4	2.79e-01	9.11e-02	2.86e-01	8.44e-01	6.81e-01
HNSC	FOXA2	9.17e-01	7.92e-01	6.72e-01	8.90e-01	6.81e-01
KIRC	RXRA	9.99e-01	7.47e-01	1.00e+00	7.26e-01	6.59e-01
KIRC	SRF	1.35e-01	4.25e-01	5.52e-01	7.64e-01	4.79e-01
KIRC	SPI1	1.61e-31	6.23e-20	1.52e-20	2.20e-16	9.98e-20
KIRC	YY1	1.81e-02	6.14e-01	3.47e-01	1.09e-01	7.11e-01
KIRC	PAX5	2.14e-02	1.33e-01	1.10e-01	2.40e-01	1.19e-01
KIRC	JUND	2.63e-03	1.34e-01	5.00e-01	2.36e-01	8.61e-02
KIRC	CTCF	1.29e-01	3.73e-01	2.54e-01	7.26e-01	3.45e-01
KIRC	CTCFL	7.83e-07	9.04e-06	1.73e-05	4.36e-05	1.19e-06
KIRC	E2F4	1.04e-21	1.12e-11	8.26e-15	3.61e-06	2.18e-15
KIRC	E2F6	3.65e-10	3.99e-05	3.25e-05	6.24e-03	5.85e-06
KIRC	MEF2A	2.96e-02	7.36e-02	2.12e-01	2.71e-01	3.26e-01
KIRC	ELF1	6.56e-15	1.96e-07	6.66e-11	7.78e-05	1.70e-09
KIRC	EGR1	4.14e-09	5.64e-03	6.89e-02	6.48e-01	1.26e-02
KIRC	SP1	2.75e-01	9.00e-01	5.68e-01	1.52e-01	9.73e-01
KIRC	POU2F2	3.95e-04	5.28e-04	7.72e-04	1.64e-04	2.83e-05
KIRC	ZNF263	1.80e-02	2.24e-02	1.97e-01	3.79e-02	7.51e-02
KIRC	USF1	6.73e-02	7.68e-01	5.00e-01	2.36e-01	5.26e-01
KIRC	SP2	2.21e-02	1.50e-01	7.67e-02	4.23e-01	2.28e-02
KIRC	ETS1	4.23e-03	6.48e-02	5.15e-02	1.11e-01	3.47e-02
KIRC	EBF1	1.65e-13	5.28e-13	1.64e-12	5.68e-12	7.49e-14
KIRC	THAP1	2.49e-01	6.14e-01	7.44e-01	7.84e-01	4.93e-01
KIRC	MYC	5.72e-10	3.31e-07	4.75e-07	6.27e-08	1.43e-10
KIRC	MYC::MAX	7.54e-08	1.08e-04	8.47e-05	2.91e-03	2.05e-06
KIRC	HNF4A	3.64e-01	8.42e-01	3.20e-01	7.66e-01	5.26e-01
KIRC	NR1H3::RXRA	6.24e-01	6.69e-01	6.38e-01	6.54e-01	6.59e-01
KIRC	MAX	3.11e-07	6.97e-05	2.14e-04	2.27e-04	1.96e-05
KIRC	NRF1	7.83e-07	1.99e-03	6.51e-05	6.08e-02	5.77e-04
KIRC	RXRA::VDR	6.77e-01	6.14e-01	8.15e-01	7.64e-01	8.98e-01
KIRC	JUN	2.79e-11	9.04e-06	2.15e-03	8.48e-04	1.14e-03
KIRC	REST	8.36e-01	5.19e-01	8.01e-01	3.65e-01	4.38e-01
KIRC	FOSL2	2.36e-03	1.06e-02	4.76e-02	2.34e-03	1.68e-03
KIRC	JUN::FOS	5.72e-10	2.28e-05	5.18e-03	2.08e-04	3.29e-04
KIRC	ZEB1	5.92e-03	1.34e-02	3.56e-02	6.24e-03	6.06e-03
KIRC	ZBTB33	7.93e-01	1.18e-01	4.53e-01	2.34e-03	1.85e-02
KIRC	GATA2	2.57e-01	3.43e-01	2.12e-01	2.40e-01	2.02e-01
KIRC	GATA1	3.98e-01	5.01e-01	4.05e-01	6.54e-01	4.62e-01
KIRC	BHLHE40	9.16e-02	1.02e-01	8.90e-02	1.24e-02	1.96e-02
KIRC	FOXA1	4.14e-03	4.47e-05	7.59e-06	6.51e-07	3.73e-08
KIRC	JUNB	1.61e-01	2.21e-01	2.39e-01	2.40e-01	2.74e-01
KIRC	FOS	2.75e-01	7.56e-01	6.38e-01	5.74e-01	5.07e-01
KIRC	FOSL1	3.13e-03	1.06e-02	4.76e-02	8.98e-03	2.30e-03
KIRC	NR2C2	1.26e-02	1.50e-01	7.11e-02	3.69e-01	1.19e-01
KIRC	TCF12	1.38e-01	3.11e-01	3.53e-01	5.74e-01	4.62e-01
KIRC	MEF2C	9.78e-01	7.68e-01	9.76e-01	9.17e-01	8.98e-01
KIRC	HNF4G	2.73e-02	8.23e-02	3.98e-01	2.36e-01	4.30e-01
KIRC	PPARG::RXRA	9.78e-01	9.00e-01	9.40e-01	9.35e-01	8.98e-01
KIRC	RXR::RAR_DR5	9.48e-01	7.47e-01	9.37e-01	8.05e-01	9.45e-01
KIRC	TAL1::GATA1	2.75e-01	3.06e-01	2.66e-01	2.71e-01	2.74e-01
KIRC	PBX3	2.17e-01	1.45e-01	1.19e-01	2.43e-01	2.74e-01
KIRC	ECR::USP	2.49e-01	4.25e-01	3.47e-01	2.01e-01	1.67e-01
KIRC	IRF4	8.97e-05	3.38e-03	3.72e-03	1.01e-02	9.56e-03
KIRC	FOXA2	9.78e-01	7.47e-01	3.42e-01	3.65e-01	2.74e-01
KIRP	RXRA	8.60e-01	7.51e-01	9.07e-01	9.06e-01	8.98e-01
KIRP	SRF	2.04e-01	3.56e-01	9.07e-01	9.88e-01	6.57e-01
KIRP	SPI1	9.01e-19	3.57e-06	2.33e-10	2.98e-09	2.18e-05
KIRP	YY1	1.69e-12	1.46e-03	6.91e-04	4.41e-07	5.17e-03
KIRP	PAX5	9.87e-03	9.83e-02	3.93e-01	1.08e-01	8.31e-02
KIRP	JUND	2.95e-07	6.01e-02	1.47e-03	2.46e-03	1.09e-03
KIRP	CTCF	5.60e-01	6.68e-05	6.52e-04	9.41e-02	6.79e-01
KIRP	CTCFL	3.06e-12	3.45e-05	3.25e-05	1.52e-09	3.13e-10
KIRP	E2F4	1.26e-75	3.53e-28	8.98e-34	7.46e-59	1.15e-57
KIRP	E2F6	9.91e-30	6.10e-10	3.31e-13	5.99e-19	3.11e-21
KIRP	MEF2A	6.43e-01	7.59e-01	9.07e-01	5.91e-01	5.67e-01
KIRP	ELF1	3.69e-39	4.80e-21	1.12e-28	1.35e-29	3.72e-15
KIRP	EGR1	1.69e-40	3.98e-08	8.06e-08	3.15e-18	1.29e-15
KIRP	SP1	2.21e-17	8.37e-06	1.21e-04	4.29e-10	1.45e-07
KIRP	POU2F2	7.59e-03	3.56e-01	5.51e-02	1.62e-02	5.17e-03
KIRP	ZNF263	5.76e-02	7.19e-01	9.07e-01	6.41e-01	5.74e-02
KIRP	USF1	6.94e-13	3.31e-01	1.18e-01	4.82e-05	1.55e-01
KIRP	SP2	1.03e-15	1.44e-07	1.65e-06	1.30e-12	7.33e-09
KIRP	ETS1	4.03e-05	8.58e-03	2.09e-03	8.54e-04	4.14e-03
KIRP	EBF1	7.53e-09	6.25e-05	5.07e-05	5.21e-06	2.00e-04
KIRP	THAP1	1.60e-03	1.22e-01	1.40e-02	4.33e-02	5.70e-02
KIRP	MYC	8.32e-19	5.67e-09	2.36e-13	4.60e-16	1.12e-17
KIRP	MYC::MAX	2.73e-24	5.67e-09	1.76e-13	1.83e-19	1.45e-16
KIRP	HNF4A	2.87e-01	2.42e-01	4.14e-01	1.32e-01	2.82e-04
KIRP	NR1H3::RXRA	2.86e-01	5.54e-01	5.48e-01	5.02e-01	9.00e-01
KIRP	MAX	1.28e-08	5.04e-04	5.70e-05	3.08e-06	8.62e-06
KIRP	NRF1	1.28e-25	7.20e-13	4.04e-14	5.45e-21	1.44e-11
KIRP	RXRA::VDR	5.77e-01	7.64e-01	9.07e-01	5.76e-01	8.98e-01
KIRP	JUN	1.38e-05	6.76e-01	3.64e-02	2.92e-01	1.27e-02
KIRP	REST	2.99e-01	9.87e-01	9.07e-01	3.06e-01	4.22e-01
KIRP	FOSL2	3.90e-03	5.13e-02	2.43e-02	3.50e-02	3.72e-03
KIRP	JUN::FOS	4.54e-02	4.63e-01	8.09e-01	6.30e-01	1.02e-01
KIRP	ZEB1	5.25e-01	7.64e-01	4.09e-01	3.30e-01	5.00e-02
KIRP	ZBTB33	6.43e-06	3.37e-02	8.01e-03	2.60e-04	5.74e-02
KIRP	GATA2	5.40e-01	7.99e-01	5.48e-01	5.45e-01	6.25e-01
KIRP	GATA1	4.14e-01	9.42e-01	8.09e-01	5.22e-01	7.03e-01
KIRP	BHLHE40	8.49e-01	9.87e-01	8.96e-01	5.24e-01	3.22e-01
KIRP	FOXA1	1.56e-03	2.69e-06	1.07e-04	2.62e-07	1.17e-07
KIRP	JUNB	1.84e-01	3.39e-01	5.48e-01	5.02e-01	7.77e-01
KIRP	FOS	1.00e-01	6.12e-01	3.83e-01	5.22e-01	8.31e-02
KIRP	FOSL1	5.25e-04	2.75e-02	2.92e-02	1.12e-02	1.63e-02
KIRP	NR2C2	2.45e-04	9.29e-03	2.87e-03	1.72e-03	3.47e-02
KIRP	TCF12	7.11e-03	3.39e-01	2.70e-01	4.22e-01	3.75e-01
KIRP	MEF2C	3.00e-01	4.98e-01	2.17e-01	1.93e-01	1.31e-01
KIRP	HNF4G	3.96e-01	8.34e-01	8.91e-01	5.88e-01	9.18e-02
KIRP	PPARG::RXRA	5.44e-01	4.99e-01	8.23e-01	5.22e-01	3.89e-01
KIRP	RXR::RAR_DR5	7.81e-02	1.23e-01	2.52e-01	7.40e-02	8.31e-02
KIRP	TAL1::GATA1	3.54e-01	5.05e-01	8.91e-01	5.45e-01	8.98e-01
KIRP	PBX3	2.60e-01	3.34e-01	4.14e-01	3.57e-01	4.22e-01
KIRP	ECR::USP	6.43e-01	3.54e-01	4.98e-01	5.79e-01	2.63e-01
KIRP	IRF4	4.63e-02	4.99e-01	3.86e-01	3.92e-01	3.57e-01
KIRP	FOXA2	9.61e-01	6.59e-01	8.96e-01	5.22e-01	3.01e-01
LIHC	RXRA	6.03e-01	4.35e-01	3.85e-01	3.35e-01	NA
LIHC	SRF	1.27e-02	2.12e-01	1.87e-01	1.13e-01	NA
LIHC	SPI1	4.80e-05	5.18e-02	8.13e-03	5.66e-03	NA
LIHC	YY1	5.05e-47	6.09e-33	2.34e-31	4.25e-39	NA
LIHC	PAX5	4.71e-02	2.11e-01	2.04e-01	1.73e-01	NA
LIHC	JUND	7.53e-10	1.37e-05	1.98e-06	2.43e-08	NA
LIHC	CTCF	1.06e-26	1.25e-13	5.42e-14	3.38e-19	NA
LIHC	CTCFL	2.74e-20	1.50e-17	2.74e-16	1.51e-19	NA
LIHC	E2F4	3.79e-161	1.77e-126	1.70e-137	2.99e-162	NA
LIHC	E2F6	4.85e-54	6.85e-37	9.84e-42	1.73e-50	NA
LIHC	MEF2A	3.43e-01	8.55e-01	8.74e-01	8.28e-01	NA
LIHC	ELF1	1.93e-44	3.97e-33	4.69e-27	2.82e-32	NA
LIHC	EGR1	1.42e-114	1.18e-69	4.38e-69	4.86e-93	NA
LIHC	SP1	1.58e-74	2.60e-54	1.58e-53	4.57e-59	NA
LIHC	POU2F2	3.03e-03	1.72e-02	3.61e-03	3.00e-03	NA
LIHC	ZNF263	7.47e-04	1.76e-02	4.28e-03	6.28e-04	NA
LIHC	USF1	2.68e-31	1.27e-17	2.00e-18	3.13e-19	NA
LIHC	SP2	9.62e-39	4.83e-33	6.70e-31	9.75e-34	NA
LIHC	ETS1	1.36e-03	2.11e-03	3.61e-03	8.77e-03	NA
LIHC	EBF1	5.79e-02	2.17e-01	2.29e-01	1.58e-01	NA
LIHC	THAP1	7.16e-09	5.75e-07	2.08e-06	2.51e-06	NA
LIHC	MYC	1.44e-14	1.23e-11	1.84e-11	4.33e-12	NA
LIHC	MYC::MAX	2.67e-38	7.97e-29	4.43e-28	2.05e-30	NA
LIHC	HNF4A	2.14e-01	1.01e-01	1.69e-03	6.09e-04	NA
LIHC	NR1H3::RXRA	7.12e-01	5.27e-01	4.26e-01	5.49e-01	NA
LIHC	MAX	4.88e-14	3.38e-10	1.82e-09	3.99e-10	NA
LIHC	NRF1	2.48e-40	1.37e-32	1.26e-27	4.93e-31	NA
LIHC	RXRA::VDR	1.84e-01	1.17e-01	1.01e-01	1.52e-01	NA
LIHC	JUN	4.82e-13	1.99e-06	2.63e-07	8.52e-10	NA
LIHC	REST	6.05e-03	3.71e-02	1.92e-02	9.67e-03	NA
LIHC	FOSL2	1.16e-01	4.10e-01	1.75e-01	1.22e-01	NA
LIHC	JUN::FOS	5.42e-08	7.88e-04	1.51e-04	1.88e-05	NA
LIHC	ZEB1	1.17e-02	5.79e-02	2.19e-01	4.05e-02	NA
LIHC	ZBTB33	5.24e-20	1.49e-13	4.26e-13	1.17e-17	NA
LIHC	GATA2	4.85e-01	5.22e-01	4.37e-01	7.08e-01	NA
LIHC	GATA1	5.79e-02	5.79e-02	9.06e-02	1.73e-01	NA
LIHC	BHLHE40	6.03e-01	8.97e-01	7.75e-01	6.50e-01	NA
LIHC	FOXA1	1.88e-01	2.62e-02	2.21e-03	8.86e-03	NA
LIHC	JUNB	6.28e-03	2.62e-02	1.58e-02	9.18e-03	NA
LIHC	FOS	5.39e-03	5.64e-02	1.58e-02	5.99e-03	NA
LIHC	FOSL1	1.53e-02	3.74e-02	2.58e-02	8.86e-03	NA
LIHC	NR2C2	4.85e-08	1.69e-07	1.98e-06	3.66e-06	NA
LIHC	TCF12	1.71e-01	5.65e-01	4.34e-01	3.85e-01	NA
LIHC	MEF2C	1.91e-01	1.09e-01	1.15e-01	2.84e-01	NA
LIHC	HNF4G	5.79e-02	2.75e-02	4.28e-03	2.85e-03	NA
LIHC	PPARG::RXRA	5.75e-01	4.69e-01	7.75e-01	8.28e-01	NA
LIHC	RXR::RAR_DR5	4.34e-01	2.53e-01	1.90e-01	3.04e-01	NA
LIHC	TAL1::GATA1	1.54e-01	2.23e-01	2.89e-01	4.11e-01	NA
LIHC	PBX3	6.03e-01	5.27e-01	6.38e-01	7.72e-01	NA
LIHC	ECR::USP	9.37e-02	9.11e-02	1.70e-02	3.95e-02	NA
LIHC	IRF4	5.75e-01	5.27e-01	7.08e-01	5.27e-01	NA
LIHC	FOXA2	7.17e-01	6.48e-01	2.98e-01	4.64e-01	NA
LUAD	RXRA	8.77e-01	5.77e-01	3.44e-01	3.68e-01	2.93e-01
LUAD	SRF	8.67e-01	8.05e-01	3.22e-01	2.32e-01	1.81e-01
LUAD	SPI1	2.83e-03	1.35e-02	5.47e-02	1.31e-03	1.80e-03
LUAD	YY1	1.20e-17	2.11e-23	1.39e-25	5.92e-27	1.99e-36
LUAD	PAX5	7.71e-01	9.65e-01	8.30e-01	9.66e-01	8.13e-01
LUAD	JUND	5.37e-01	2.64e-01	9.57e-03	8.00e-03	5.81e-02
LUAD	CTCF	1.05e-01	2.68e-01	3.98e-02	1.41e-01	3.71e-01
LUAD	CTCFL	1.34e-03	9.25e-07	2.83e-08	2.43e-08	3.66e-08
LUAD	E2F4	1.24e-112	5.97e-116	1.74e-138	2.55e-143	1.77e-170
LUAD	E2F6	1.69e-17	2.11e-23	2.37e-29	1.24e-29	6.13e-38
LUAD	MEF2A	1.53e-02	1.41e-02	3.43e-02	1.16e-02	1.91e-02
LUAD	ELF1	1.44e-13	3.17e-23	1.09e-26	4.34e-27	1.27e-30
LUAD	EGR1	4.62e-15	1.54e-30	2.51e-40	4.18e-38	1.90e-45
LUAD	SP1	7.60e-13	3.43e-27	7.44e-32	7.90e-30	2.39e-37
LUAD	POU2F2	4.96e-02	3.31e-02	5.72e-03	2.09e-02	5.81e-02
LUAD	ZNF263	4.88e-01	5.29e-01	8.80e-01	6.44e-01	6.76e-01
LUAD	USF1	1.53e-02	6.26e-07	8.63e-11	2.33e-08	6.69e-10
LUAD	SP2	1.01e-12	4.31e-18	3.08e-21	5.34e-21	7.65e-24
LUAD	ETS1	1.53e-02	1.37e-03	6.36e-04	3.85e-04	1.49e-03
LUAD	EBF1	1.93e-01	9.65e-01	8.71e-01	5.11e-01	3.25e-01
LUAD	THAP1	1.53e-02	4.51e-03	1.83e-03	4.32e-04	4.82e-04
LUAD	MYC	1.13e-11	5.94e-15	1.64e-18	3.02e-19	3.93e-18
LUAD	MYC::MAX	2.87e-29	1.04e-35	8.94e-46	3.84e-46	2.93e-50
LUAD	HNF4A	2.35e-01	2.32e-01	9.39e-02	3.95e-01	3.58e-01
LUAD	NR1H3::RXRA	8.59e-01	8.05e-01	5.73e-01	6.90e-01	8.38e-01
LUAD	MAX	3.48e-04	2.24e-06	1.17e-08	2.38e-08	3.04e-09
LUAD	NRF1	5.44e-17	2.24e-22	1.65e-26	1.13e-27	8.18e-35
LUAD	RXRA::VDR	1.13e-01	5.77e-01	5.14e-01	5.85e-01	7.53e-01
LUAD	JUN	2.02e-01	1.11e-01	8.80e-01	9.66e-01	5.39e-01
LUAD	REST	9.14e-01	5.77e-01	7.28e-01	6.94e-01	4.85e-01
LUAD	FOSL2	4.44e-01	4.09e-02	3.81e-03	2.10e-02	1.67e-02
LUAD	JUN::FOS	6.87e-04	1.34e-04	3.04e-02	3.00e-02	4.21e-03
LUAD	ZEB1	6.94e-01	6.62e-02	4.77e-02	1.70e-01	9.87e-02
LUAD	ZBTB33	6.04e-16	4.63e-17	3.71e-18	8.55e-20	4.29e-29
LUAD	GATA2	7.59e-01	9.94e-01	8.71e-01	9.74e-01	5.54e-01
LUAD	GATA1	8.59e-01	5.02e-01	3.22e-01	5.11e-01	3.57e-01
LUAD	BHLHE40	1.87e-01	4.09e-02	6.77e-02	1.41e-01	1.10e-02
LUAD	FOXA1	1.13e-01	5.77e-01	5.34e-01	4.51e-01	3.71e-01
LUAD	JUNB	2.13e-01	2.64e-01	1.14e-01	1.47e-01	3.57e-01
LUAD	FOS	8.67e-01	6.23e-01	4.21e-01	5.11e-01	4.54e-01
LUAD	FOSL1	9.68e-01	5.14e-01	1.93e-01	2.69e-01	3.59e-01
LUAD	NR2C2	3.58e-04	2.24e-06	8.52e-08	6.91e-08	2.69e-10
LUAD	TCF12	4.67e-01	5.77e-01	9.47e-01	6.23e-01	4.83e-01
LUAD	MEF2C	1.63e-02	1.23e-02	2.42e-02	3.15e-02	1.57e-02
LUAD	HNF4G	6.68e-01	3.78e-01	3.22e-01	5.96e-01	2.53e-01
LUAD	PPARG::RXRA	7.59e-01	9.94e-01	8.30e-01	8.73e-01	7.92e-01
LUAD	RXR::RAR_DR5	1.86e-01	2.37e-01	4.04e-01	4.66e-01	2.99e-01
LUAD	TAL1::GATA1	5.18e-02	2.00e-01	3.22e-01	1.75e-01	4.13e-01
LUAD	PBX3	9.68e-01	9.32e-01	9.66e-01	9.74e-01	7.92e-01
LUAD	ECR::USP	1.86e-01	3.42e-01	3.23e-01	3.53e-01	3.13e-01
LUAD	IRF4	2.35e-01	2.64e-01	3.05e-01	1.25e-01	6.13e-02
LUAD	FOXA2	6.38e-01	9.94e-01	9.05e-01	9.74e-01	7.97e-01
LUSC	RXRA	8.33e-01	9.46e-01	9.84e-01	9.77e-01	NA
LUSC	SRF	6.48e-01	4.32e-01	6.25e-01	6.25e-01	NA
LUSC	SPI1	8.75e-11	1.88e-15	1.16e-14	4.21e-15	NA
LUSC	YY1	1.61e-23	1.44e-12	6.88e-15	2.08e-15	NA
LUSC	PAX5	8.33e-01	5.11e-01	6.04e-01	6.47e-01	NA
LUSC	JUND	7.65e-01	6.54e-02	2.72e-01	7.73e-02	NA
LUSC	CTCF	2.10e-01	4.73e-08	1.56e-05	4.84e-07	NA
LUSC	CTCFL	1.23e-05	1.59e-03	3.02e-04	2.20e-04	NA
LUSC	E2F4	1.43e-154	8.58e-96	2.19e-116	2.49e-123	NA
LUSC	E2F6	5.34e-27	4.41e-12	1.10e-15	8.29e-16	NA
LUSC	MEF2A	4.88e-03	2.94e-04	8.65e-04	4.32e-04	NA
LUSC	ELF1	3.09e-12	2.44e-07	3.40e-08	4.92e-09	NA
LUSC	EGR1	2.52e-18	1.17e-02	1.08e-05	1.03e-04	NA
LUSC	SP1	7.92e-22	1.05e-09	2.57e-13	6.42e-13	NA
LUSC	POU2F2	1.01e-02	2.64e-02	6.94e-03	2.32e-02	NA
LUSC	ZNF263	7.55e-01	6.54e-02	1.81e-01	2.86e-02	NA
LUSC	USF1	4.36e-03	6.67e-01	4.78e-01	7.41e-01	NA
LUSC	SP2	1.43e-19	1.04e-12	1.82e-15	7.69e-15	NA
LUSC	ETS1	4.20e-02	1.26e-01	9.83e-02	5.82e-02	NA
LUSC	EBF1	2.71e-02	5.46e-03	1.26e-02	3.57e-03	NA
LUSC	THAP1	1.36e-03	4.87e-02	2.58e-02	1.44e-02	NA
LUSC	MYC	3.68e-10	1.23e-05	3.20e-07	4.52e-07	NA
LUSC	MYC::MAX	5.29e-28	3.49e-16	8.01e-20	2.92e-20	NA
LUSC	HNF4A	1.29e-02	8.60e-04	1.65e-03	1.96e-03	NA
LUSC	NR1H3::RXRA	3.87e-01	6.08e-01	3.83e-01	6.37e-01	NA
LUSC	MAX	1.74e-04	7.61e-02	7.50e-03	2.54e-02	NA
LUSC	NRF1	9.86e-24	1.05e-15	4.35e-18	2.92e-20	NA
LUSC	RXRA::VDR	4.63e-01	5.11e-01	5.43e-01	4.31e-01	NA
LUSC	JUN	1.32e-01	1.74e-06	1.17e-04	4.92e-06	NA
LUSC	REST	7.02e-01	3.69e-01	4.37e-01	3.46e-01	NA
LUSC	FOSL2	3.44e-01	7.55e-02	1.13e-01	6.16e-02	NA
LUSC	JUN::FOS	8.68e-05	2.02e-11	3.72e-09	1.63e-11	NA
LUSC	ZEB1	5.64e-01	7.93e-01	8.21e-01	7.52e-01	NA
LUSC	ZBTB33	5.44e-20	6.82e-13	5.05e-15	4.44e-16	NA
LUSC	GATA2	3.72e-01	2.39e-01	2.83e-01	3.46e-01	NA
LUSC	GATA1	8.33e-01	7.52e-01	9.34e-01	8.33e-01	NA
LUSC	BHLHE40	1.32e-01	1.30e-01	1.85e-01	1.67e-01	NA
LUSC	FOXA1	3.86e-04	7.81e-06	1.40e-05	1.77e-05	NA
LUSC	JUNB	4.23e-01	7.52e-01	5.82e-01	7.74e-01	NA
LUSC	FOS	8.33e-01	6.67e-01	6.25e-01	5.99e-01	NA
LUSC	FOSL1	7.74e-01	2.39e-01	3.76e-01	2.87e-01	NA
LUSC	NR2C2	3.76e-06	2.94e-04	9.15e-05	9.89e-05	NA
LUSC	TCF12	1.29e-01	4.61e-02	6.12e-02	4.82e-02	NA
LUSC	MEF2C	8.79e-03	5.78e-03	4.41e-03	5.45e-03	NA
LUSC	HNF4G	3.72e-01	1.30e-01	1.51e-01	2.95e-01	NA
LUSC	PPARG::RXRA	8.33e-01	9.46e-01	9.51e-01	9.77e-01	NA
LUSC	RXR::RAR_DR5	1.62e-01	1.30e-01	1.01e-01	5.53e-02	NA
LUSC	TAL1::GATA1	2.71e-02	2.97e-02	2.02e-02	3.16e-02	NA
LUSC	PBX3	9.06e-01	7.89e-01	8.21e-01	7.52e-01	NA
LUSC	ECR::USP	7.32e-01	7.52e-01	6.25e-01	7.46e-01	NA
LUSC	IRF4	1.73e-02	1.17e-02	1.31e-02	6.65e-03	NA
LUSC	FOXA2	1.29e-01	4.11e-02	2.62e-02	7.01e-02	NA
THCA	RXRA	5.26e-03	1.46e-02	9.43e-03	1.44e-02	8.54e-03
THCA	SRF	4.75e-01	4.51e-01	6.25e-01	3.61e-01	4.82e-01
THCA	SPI1	5.55e-09	7.53e-10	5.94e-03	3.84e-07	1.76e-06
THCA	YY1	8.93e-01	5.75e-01	5.00e-03	3.79e-01	7.04e-01
THCA	PAX5	2.90e-01	2.37e-01	2.73e-01	4.62e-01	3.64e-01
THCA	JUND	2.03e-09	3.46e-09	1.92e-05	8.55e-09	1.06e-10
THCA	CTCF	2.53e-15	2.10e-14	2.20e-17	2.06e-12	1.44e-12
THCA	CTCFL	1.83e-08	9.48e-08	1.29e-10	7.07e-07	3.69e-07
THCA	E2F4	5.21e-14	1.69e-14	1.14e-21	6.22e-10	8.71e-11
THCA	E2F6	1.00e-07	1.77e-07	6.94e-11	1.07e-05	3.69e-07
THCA	MEF2A	9.45e-01	6.67e-01	6.08e-01	9.01e-01	9.45e-01
THCA	ELF1	2.55e-07	3.14e-08	1.16e-10	1.12e-04	1.03e-04
THCA	EGR1	8.69e-36	5.59e-37	9.11e-54	4.53e-29	2.08e-35
THCA	SP1	1.14e-08	1.05e-08	1.39e-18	4.81e-06	3.69e-07
THCA	POU2F2	1.09e-01	1.22e-01	5.27e-01	4.49e-01	4.35e-01
THCA	ZNF263	2.34e-01	2.35e-01	5.27e-01	3.13e-01	6.32e-02
THCA	USF1	2.72e-08	5.29e-08	3.25e-16	7.07e-07	2.37e-07
THCA	SP2	2.05e-02	1.46e-02	7.16e-08	9.02e-02	3.92e-02
THCA	ETS1	3.81e-01	3.58e-01	1.54e-01	4.70e-01	7.04e-01
THCA	EBF1	3.21e-05	4.90e-05	1.14e-02	1.30e-03	4.81e-04
THCA	THAP1	1.09e-01	1.35e-01	1.65e-03	1.43e-01	1.61e-01
THCA	MYC	2.35e-08	9.48e-08	2.54e-10	7.07e-07	3.69e-07
THCA	MYC::MAX	7.01e-10	1.07e-09	6.08e-17	1.27e-07	1.26e-07
THCA	HNF4A	3.45e-04	1.37e-03	3.51e-03	8.67e-04	1.79e-04
THCA	NR1H3::RXRA	3.52e-01	4.47e-01	8.90e-02	4.59e-01	5.88e-01
THCA	MAX	8.25e-05	4.45e-04	6.67e-06	1.32e-03	8.65e-04
THCA	NRF1	1.10e-04	4.14e-05	5.47e-13	1.47e-03	1.98e-03
THCA	RXRA::VDR	4.35e-02	6.27e-02	2.80e-02	8.69e-02	7.05e-02
THCA	JUN	2.65e-06	4.82e-07	1.94e-04	2.16e-06	3.69e-07
THCA	REST	6.18e-01	8.93e-01	3.57e-01	6.37e-01	7.04e-01
THCA	FOSL2	9.48e-12	7.16e-11	1.91e-07	5.51e-11	1.44e-12
THCA	JUN::FOS	8.18e-07	1.26e-07	1.33e-04	1.96e-07	6.16e-08
THCA	ZEB1	4.80e-02	2.49e-02	2.34e-02	4.01e-02	2.16e-02
THCA	ZBTB33	6.18e-01	9.46e-01	2.20e-01	4.70e-01	5.54e-01
THCA	GATA2	6.18e-01	7.85e-01	6.34e-01	9.89e-01	8.93e-01
THCA	GATA1	9.45e-01	8.99e-01	9.70e-01	7.30e-01	9.79e-01
THCA	BHLHE40	6.31e-01	4.51e-01	8.07e-01	4.66e-01	4.28e-01
THCA	FOXA1	3.30e-01	6.67e-01	9.70e-01	4.49e-01	2.25e-01
THCA	JUNB	4.95e-02	5.73e-02	8.38e-02	3.21e-02	2.18e-02
THCA	FOS	8.09e-04	9.04e-04	3.39e-02	5.11e-04	1.24e-04
THCA	FOSL1	5.78e-05	4.65e-04	1.14e-02	5.04e-04	2.63e-06
THCA	NR2C2	1.09e-01	1.35e-01	3.21e-02	3.61e-01	2.00e-01
THCA	TCF12	2.54e-01	1.49e-01	3.85e-01	4.44e-01	3.30e-01
THCA	MEF2C	3.68e-01	3.76e-01	6.87e-01	4.70e-01	3.30e-01
THCA	HNF4G	3.84e-02	4.89e-02	1.02e-01	1.02e-01	7.05e-02
THCA	PPARG::RXRA	1.39e-02	2.46e-02	4.32e-03	3.21e-02	2.18e-02
THCA	RXR::RAR_DR5	2.69e-04	8.86e-04	4.32e-03	7.55e-04	7.10e-04
THCA	TAL1::GATA1	1.83e-01	1.96e-01	2.85e-01	3.79e-01	2.00e-01
THCA	PBX3	2.12e-01	2.37e-01	3.54e-01	2.75e-01	1.36e-01
THCA	ECR::USP	6.37e-01	6.73e-01	2.87e-01	6.37e-01	8.52e-01
THCA	IRF4	9.45e-01	9.65e-01	6.34e-01	8.52e-01	8.93e-01
THCA	FOXA2	9.19e-01	6.73e-01	9.70e-01	6.22e-01	8.05e-01
UCEC	RXRA	1.64e-01	6.34e-02	6.77e-02	1.27e-01	5.81e-02
UCEC	SRF	6.86e-02	2.04e-03	7.33e-02	4.41e-03	3.72e-02
UCEC	SPI1	1.16e-01	8.78e-01	5.41e-01	6.76e-01	8.17e-01
UCEC	YY1	1.85e-03	2.23e-01	9.56e-02	4.57e-02	3.79e-01
UCEC	PAX5	5.70e-01	7.28e-01	6.94e-01	6.76e-01	4.75e-01
UCEC	JUND	2.83e-01	3.90e-01	9.09e-01	5.39e-01	8.51e-01
UCEC	CTCF	1.07e-01	1.32e-02	5.09e-01	3.81e-02	1.56e-01
UCEC	CTCFL	1.50e-02	1.01e-01	3.60e-02	4.14e-02	3.41e-02
UCEC	E2F4	4.54e-93	1.63e-39	5.88e-63	1.84e-65	6.11e-61
UCEC	E2F6	4.89e-14	1.61e-04	1.36e-08	1.34e-07	2.51e-07
UCEC	MEF2A	3.55e-03	1.06e-03	2.54e-03	3.74e-04	3.69e-04
UCEC	ELF1	1.21e-11	1.64e-11	1.67e-13	4.78e-11	3.84e-10
UCEC	EGR1	4.86e-04	9.20e-01	6.26e-02	2.20e-01	7.48e-01
UCEC	SP1	4.89e-14	4.97e-05	7.03e-08	1.77e-07	1.98e-06
UCEC	POU2F2	2.18e-03	9.50e-03	1.22e-02	1.35e-03	2.66e-03
UCEC	ZNF263	2.53e-04	2.91e-06	1.23e-05	4.72e-05	5.13e-05
UCEC	USF1	2.18e-03	2.01e-01	1.56e-02	4.57e-02	5.83e-03
UCEC	SP2	1.76e-10	1.45e-06	2.12e-08	1.65e-08	6.29e-08
UCEC	ETS1	2.83e-01	1.84e-01	2.47e-01	2.19e-01	2.68e-01
UCEC	EBF1	2.79e-01	4.64e-02	6.99e-02	6.33e-02	3.41e-02
UCEC	THAP1	1.59e-01	5.16e-01	2.67e-01	3.46e-01	3.52e-01
UCEC	MYC	9.27e-11	2.72e-10	2.93e-11	3.68e-11	8.73e-13
UCEC	MYC::MAX	8.98e-18	5.63e-12	1.93e-16	5.68e-15	7.13e-18
UCEC	HNF4A	8.25e-01	2.28e-01	1.91e-01	6.63e-01	1.56e-01
UCEC	NR1H3::RXRA	1.06e-01	9.08e-02	5.15e-02	8.30e-02	3.72e-02
UCEC	MAX	1.03e-02	4.39e-02	4.20e-03	2.52e-02	3.06e-03
UCEC	NRF1	1.02e-11	3.62e-08	1.71e-09	5.87e-09	1.65e-07
UCEC	RXRA::VDR	2.92e-01	1.63e-01	1.73e-01	2.20e-01	2.68e-01
UCEC	JUN	8.61e-05	2.14e-06	4.94e-04	1.83e-05	8.91e-05
UCEC	REST	6.72e-01	8.02e-01	3.02e-01	6.63e-01	1.18e-01
UCEC	FOSL2	7.32e-01	5.78e-01	5.33e-01	8.03e-01	3.16e-01
UCEC	JUN::FOS	4.75e-08	3.41e-08	9.29e-06	6.74e-08	1.98e-06
UCEC	ZEB1	4.35e-02	3.52e-03	3.33e-03	2.52e-02	2.74e-02
UCEC	ZBTB33	1.63e-03	2.03e-01	7.78e-02	8.30e-02	6.47e-01
UCEC	GATA2	6.41e-01	5.07e-01	4.48e-01	6.72e-01	3.79e-01
UCEC	GATA1	6.91e-01	8.15e-01	9.01e-01	8.03e-01	4.75e-01
UCEC	BHLHE40	6.92e-01	7.28e-01	5.33e-01	6.16e-01	8.79e-01
UCEC	FOXA1	1.09e-01	1.71e-01	7.78e-02	2.18e-02	4.17e-03
UCEC	JUNB	7.67e-01	7.46e-01	7.12e-01	7.64e-01	8.51e-01
UCEC	FOS	6.72e-01	6.65e-01	8.90e-01	5.36e-01	8.60e-01
UCEC	FOSL1	1.50e-02	1.71e-01	1.38e-01	1.06e-01	2.56e-01
UCEC	NR2C2	5.60e-03	1.26e-02	3.95e-03	1.01e-02	3.72e-02
UCEC	TCF12	2.67e-01	3.78e-01	4.48e-01	4.28e-01	4.75e-01
UCEC	MEF2C	3.58e-02	4.64e-02	8.56e-02	2.52e-02	5.07e-02
UCEC	HNF4G	4.68e-01	8.38e-02	8.56e-02	2.20e-01	5.81e-02
UCEC	PPARG::RXRA	5.81e-01	3.78e-01	4.93e-01	5.21e-01	5.88e-01
UCEC	RXR::RAR_DR5	6.72e-01	6.26e-01	5.83e-01	6.35e-01	7.31e-01
UCEC	TAL1::GATA1	4.80e-01	5.49e-01	5.33e-01	6.07e-01	2.68e-01
UCEC	PBX3	7.95e-01	7.28e-01	7.80e-01	9.01e-01	8.51e-01
UCEC	ECR::USP	8.72e-01	6.37e-01	8.90e-01	8.03e-01	8.79e-01
UCEC	IRF4	1.39e-01	6.26e-01	1.73e-01	4.05e-01	2.52e-01
UCEC	FOXA2	3.79e-01	6.99e-01	5.65e-01	5.36e-01	3.37e-01

## Sheet: SupplTable1 Legend
Supplementary Table 1.
List of p-values of the TF activity change in comparisons of the normal tissue versus cancers as a whole or segmented in stages.
The pan-cancer pathological regulatory landscape
Matias M. Falco, Marta Bleda, José Carbonell-Caballero, Joaquín Dopazo
