# Supplementary material for: The pan-cancer pathological regulatory landscape
Source: Sci Rep. 2016 Dec 21;6:39709. doi: 10.1038/srep39709 (PMC5175166; doi:10.1038/srep39709)
Supplement: Supplementary Table 3 [file srep39709-s2.xls]

## Sheet: Suppl Table 3
	BLCA				BRCA				COAD				HNSC				KIRC				KIRP				LIHC				LUAD				LUSC				THCA				UCEC
TF	KM-Chi2	KM-pvalue	TF-activity	Cox p-value	KM-Chi2	KM-pvalue	TF-activity	Cox p-value	KM-Chi2	KM-pvalue	TF-activity	Cox p-value	KM-Chi2	KM-pvalue	TF-activity	Cox p-value	KM-Chi2	KM-pvalue	TF-activity	Cox p-value	KM-Chi2	KM-pvalue	TF-activity	Cox p-value	KM-Chi2	KM-pvalue	TF-activity	Cox p-value	KM-Chi2	KM-pvalue	TF-activity	Cox p-value	KM-Chi2	KM-pvalue	TF-activity	Cox p-value	KM-Chi2	KM-pvalue	TF-activity	Cox p-value	KM-Chi2	KM-pvalue	TF-activity	Cox p-value
E2F6	0.0804757	0.776654	11.0697	1.90127e-27	1.6261	0.202243	12.0921	8.96859e-33	8.72665	0.00313592	6.04404	1.15947e-08	0.107484	0.743027	12.4921	1.4834e-34	7.47293	0.00626335	6.55915	3.65279e-10	0.114954	0.734573	11.5313	9.91076e-30	5.0941e-05	0.994305	15.6308	4.85332e-54	0.0199927	0.887557	8.7849	1.69029e-17	0.00834289	0.927223	10.9968	5.34229e-27	0.0210448	0.884657	5.57963	1.00119e-07	4.42029	0.035514	7.8562	4.89205e-14
E2F4	0.169982	0.680128	24.0399	5.75116e-126	1.13602	0.286496	25.2218	1.24647e-138	3.58395	0.0583401	13.1661	7.42912e-38	0.121839	0.727048	20.2774	1.0999e-89	4.99853	0.0253689	9.90796	1.03793e-21	0.610874	0.434459	18.5799	1.26286e-75	0.733864	0.391634	27.1972	3.78771e-161	0.923541	0.336547	22.7293	1.24074e-112	2.90414	0.0883522	26.6353	1.43005e-154	1.14763	0.284046	7.89538	5.2099e-14	9.359	0.00221894	20.6572	4.53703e-93
MYC	0.139999	0.708282	6.55117	2.80248e-10	1.88021	0.17031	7.90992	1.26437e-14	5.92354	0.0149399	7.02894	2.24759e-11	7.89924	0.00494556	5.72955	3.88393e-08	8.25875	0.00405561	6.46849	5.72369e-10	0.0205897	0.885902	9.0662	8.31866e-19	0.573179	0.448998	7.8552	1.43693e-14	0.166679	0.68308	7.00222	1.13373e-11	0.300796	0.583384	6.48507	3.68408e-10	0.152702	0.695966	5.85467	2.34628e-08	1.18408	0.276527	6.76076	9.26596e-11
MYC_MAX	0.219841	0.639161	9.85838	5.67524e-22	3.7367	0.0532294	11.3018	7.7154e-29	2.35837	0.124612	9.74809	5.07514e-21	2.25712	0.133002	7.71503	1.30634e-13	4.17601	0.0410002	5.64257	7.53899e-08	0.00958098	0.922026	10.366	2.73201e-24	1.60869	0.204676	13.0691	2.66948e-38	1.07306	0.300255	11.4837	2.86667e-29	0.169605	0.680463	11.229	5.28783e-28	1.15783	0.281916	6.50471	7.00571e-10	0.442059	0.50613	8.91252	8.97962e-18
NRF1	0.28987	0.590304	11.4706	2.50295e-29	1.63907	0.200453	12.8705	7.12549e-37	2.51441	0.11281	4.7762	1.07185e-05	9.32427	0.00226138	6.6638	1.4409e-10	22.6638	1.92972e-06	5.19031	7.82781e-07	0.0274959	0.868299	10.669	1.27998e-25	0.0756668	0.783258	13.4371	2.47546e-40	0.436003	0.509058	8.63181	5.43508e-17	4.02334	0.0448748	10.2751	9.85876e-24	3.63873	0.0564501	4.10279	0.000110213	2.21173	0.136965	7.11298	1.02211e-11
MAX	0.226691	0.633988	3.65991	0.000681219	0.276923	0.598725	5.76003	3.24384e-08	3.9699	0.0463207	3.71057	0.000930554	1.50326	0.220171	5.13931	8.7589e-07	13.1546	0.000286817	5.37883	3.1142e-07	0.000828376	0.977039	5.89239	1.28469e-08	0.0106502	0.917804	7.69216	4.88257e-14	1.16821	0.279769	3.93308	0.000348362	0.00427937	0.947842	4.03448	0.000173826	0.0119554	0.912932	4.18087	8.25317e-05	2.4199	0.119803	2.89209	0.0103327
CTCFL	0.15818	0.690838	4.97046	2.57628e-06	0.320041	0.571583	3.3208	0.00242351	1.43247	0.231363	3.21923	0.00495783	5.71061	0.0168626	4.42328	2.76287e-05	6.77247	0.00925749	5.18377	7.82781e-07	0.195875	0.658071	7.16218	3.06282e-12	1.20841	0.271647	9.37995	2.74163e-20	0.469604	0.49317	3.5429	0.00133567	1.5307	0.216007	4.6443	1.22844e-05	0.0950844	0.75781	5.91175	1.82781e-08	2.47343	0.115785	2.74561	0.0150085
EGR1	0.41248	0.520714	8.78883	1.02008e-17	1.1475	0.284074	14.0546	9.74022e-44	2.51924	0.112464	0.354978	0.855111	3.82533	0.0504834	14.6424	4.06711e-47	18.0958	2.10067e-05	6.13636	4.14486e-09	1.02632	0.311025	13.5373	1.6943e-40	6.16916	0.0129996	22.8768	1.42261e-114	2.57093	0.108844	8.07333	4.61736e-15	0.0881835	0.766499	8.92001	2.51784e-18	1.92987	0.164773	12.8015	8.68704e-36	2.96839	0.0849063	3.85213	0.0004864
ELF1	0.228943	0.632309	11.5045	2.25407e-29	1.80077	0.17962	14.2778	5.41805e-45	0.113817	0.735839	2.53616	0.0288193	18.2371	1.95045e-05	6.83447	4.93839e-11	9.96628	0.00159433	8.14987	6.55745e-15	0.580214	0.446228	13.2875	3.69446e-39	0.439802	0.507218	14.1295	1.92706e-44	1.06894	0.301185	7.62695	1.44221e-13	5.19106	0.0227034	7.19403	3.08807e-12	0.0423581	0.836939	5.40128	2.55216e-07	6.41725	0.0113017	7.06808	1.21186e-11
SP1	0.162984	0.686424	8.44846	1.77107e-16	0.423176	0.515357	12.6401	1.1423e-35	2.80237	0.0941249	1.23322	0.345432	5.71393	0.0168308	7.38731	1.34842e-12	6.2897	0.0121442	1.22996	0.275056	1.61523	0.203758	8.676	2.21373e-17	1.46189	0.226629	18.4061	1.58385e-74	1.88009	0.170323	7.39561	7.60108e-13	0.296613	0.586014	9.80931	7.9199e-22	0.657973	0.417276	6.00685	1.13501e-08	3.33266	0.067917	7.83933	4.89205e-14
YY1	1.07651	0.29948	7.04843	9.7709e-12	0.0977779	0.754513	11.6942	9.21179e-31	3.19759	0.073747	0.445507	0.823755	6.47303	0.0109523	3.58742	0.000858768	17.2123	3.34266e-05	2.62355	0.0180729	1.33303	0.248266	7.25338	1.68849e-12	1.76438	0.18408	14.5527	5.05135e-47	0.161831	0.687476	8.84814	1.20132e-17	0.896145	0.343818	10.2098	1.61312e-23	0.09264	0.760847	-0.21884	0.892917	0.56304	0.453038	3.47271	0.00185482
USF1	0.0124383	0.911198	4.65129	1.18753e-05	0.450195	0.502243	7.30365	1.26033e-12	3.15835	0.0755394	1.26111	0.339167	2.14807	0.142749	6.93506	2.74082e-11	19.7148	8.99021e-06	2.06777	0.0673459	0.212627	0.644716	7.38347	6.93986e-13	0.595584	0.440268	11.7717	2.68032e-31	0.52252	0.469769	2.76921	0.0152841	0.0987993	0.753275	3.13881	0.00436212	0.0529223	0.818054	5.81535	2.72289e-08	1.85837	0.172813	3.40329	0.00218423
SP2	0.143083	0.705235	9.07799	8.53176e-19	1.95718	0.161815	10.2158	9.10166e-24	3.23816	0.0719412	3.01509	0.00867056	4.81767	0.0281694	5.14198	8.7589e-07	6.81803	0.00902423	2.52825	0.0221076	0.457963	0.498578	8.21618	1.03137e-15	1.9802	0.15937	13.1545	9.61818e-39	0.016953	0.896405	7.34502	1.00996e-12	0.214129	0.64355	9.24333	1.4337e-19	0.564247	0.452554	2.58025	0.0205049	3.57139	0.0587829	6.64949	1.76468e-10
ZBTB33	0.594817	0.440562	5.58234	1.06786e-07	4.98983	0.0254967	6.88313	2.43219e-11	0.271077	0.602611	3.61079	0.00126801	3.13328	0.0767094	1.52321	0.24874	6.94606	0.0084004	-0.378582	0.793123	0.182044	0.669622	4.73954	6.42608e-06	1.4986	0.220886	9.30352	5.24064e-20	0.0978562	0.754418	8.33379	6.04003e-16	2.67071	0.10221	9.35891	5.43799e-20	0.241283	0.623281	-0.633025	0.618321	1.05516	0.304323	3.52595	0.00162756
NR2C2	0.857604	0.35441	4.05713	0.000157807	2.22476	0.135814	3.71687	0.000680745	1.77791	0.182406	1.54259	0.221277	10.2646	0.00135607	1.51815	0.24874	9.40898	0.00215925	2.77124	0.0125649	0.0558799	0.813131	3.89102	0.000245023	0.406045	0.523984	5.63068	4.8466e-08	3.01839	0.0823254	3.90896	0.00035754	1.13672	0.286347	4.89669	3.75933e-06	0.00167506	0.967354	1.84927	0.108707	0.183791	0.668135	3.09473	0.00559879
HNF4A	1.09776	0.294758	-0.347775	0.836436	0.0497687	0.823466	-0.940713	0.520278	0.850837	0.356316	-2.40035	0.0368535	0.140907	0.707381	-0.794853	0.565409	3.11997	0.077338	1.04349	0.364159	1.15815	0.281849	-1.26138	0.286855	0.135453	0.712843	-1.37182	0.213637	0.190586	0.662429	-1.43044	0.235427	0.877776	0.348811	-2.75005	0.0128706	3.84365	0.0499348	3.80752	0.000344534	3.57727	0.0585754	-0.241377	0.824532
RXRA	0.156832	0.692091	1.216	0.310134	2.68806	0.101103	0.63451	0.630897	1.64327	0.199877	0.0791672	0.972934	0.0423066	0.837036	1.22108	0.337051	2.12167	0.145228	-0.00151079	0.998795	4.34087	0.0372079	0.197231	0.859565	0.0147331	0.90339	-0.551789	0.603443	0.275899	0.599402	-0.217272	0.876702	0.10842	0.74195	0.254772	0.832628	5.09778	0.0239565	3.04374	0.00525725	0.965089	0.325908	1.64244	0.164451
RXR_RAR_DR5	0.257583	0.611786	-1.29767	0.279852	1.94792	0.162811	-1.71297	0.156091	0.0301175	0.862224	-2.3629	0.0391666	5.34389	0.020795	0.463974	0.7712	7.24282	0.00711851	0.154284	0.947577	2.58511	0.107873	-1.97966	0.078123	0.820367	0.365073	-0.896529	0.434313	1.19123	0.275082	-1.65498	0.185572	0.052847	0.818181	-1.6345	0.162243	1.09141	0.296159	3.87971	0.000268922	1.02347	0.311698	-0.546217	0.672032
FOS	0.00891063	0.924795	-2.17849	0.0587396	0.128619	0.719868	-0.903957	0.534188	0.992802	0.319059	-1.92345	0.113033	4.18379	0.0408123	0.72221	0.604498	7.72315	0.00545171	1.24524	0.275056	1.01694	0.313246	1.85838	0.100241	0.450941	0.501888	3.01185	0.00539289	1.65468	0.198323	-0.259349	0.866686	5.85789	0.0155074	0.242218	0.832628	0.518156	0.471629	3.57924	0.000809058	0.723636	0.394954	-0.561991	0.672032
REST	0.29801	0.585132	-0.0431029	0.96562	0.787082	0.374984	0.816576	0.588558	0.762849	0.382438	-4.6183	2.08923e-05	1.01143	0.314561	0.943089	0.491166	3.88157	0.0488188	0.306971	0.836301	0.087209	0.767756	1.22208	0.299266	0.362649	0.547039	2.96495	0.00605466	3.05557	0.0804607	-0.151356	0.913529	5.91859	0.0149819	-0.56531	0.701832	0.37203	0.5419	0.634097	0.618321	0.559617	0.454415	0.547123	0.672032
JUNB	0.477817	0.489413	0.937537	0.437629	0.143264	0.705057	-0.314576	0.782048	0.3871	0.533828	-0.409446	0.837261	1.81058	0.178439	1.367	0.289617	9.50676	0.00204717	1.60912	0.161386	1.12054	0.289803	1.5578	0.184031	0.0211278	0.884431	2.94253	0.00627821	0.0946864	0.758302	1.51248	0.213402	1.4924	0.221844	1.00817	0.423055	0.057215	0.810953	2.20438	0.0494957	0.00254055	0.959801	0.352722	0.766903
CTCF	0.00390456	0.950175	-2.02679	0.079481	1.7324	0.188104	-0.795159	0.590568	1.15897	0.28168	-6.38704	1.52215e-09	8.27618	0.00401685	6.58112	2.29208e-10	13.193	0.000280997	1.75805	0.128846	0.0346146	0.852406	0.677528	0.56033	0.146554	0.70185	10.8348	1.05908e-26	0.300171	0.583775	-1.97099	0.105247	0.34979	0.554232	-1.48974	0.210281	0.860371	0.353635	8.31269	2.52603e-15	0.362119	0.547332	-1.91387	0.107298
ZNF263	0.913964	0.339065	-2.55809	0.023681	0.125526	0.723116	-0.612944	0.633811	1.67299	0.195859	-1.79488	0.140156	0.358884	0.549127	4.15066	8.951e-05	7.02925	0.00801888	2.63887	0.0179674	0.48579	0.485811	2.11841	0.0576118	2.86433e-06	0.99865	3.59989	0.000747444	0.513508	0.473624	-0.929651	0.488149	1.01385	0.313983	-0.463873	0.754519	0.869856	0.350995	1.41905	0.233828	0.292542	0.588596	-4.02789	0.000253257
FOSL1	0.0578721	0.809891	-1.83223	0.111957	4.41065	0.0357151	-0.67263	0.630897	0.237846	0.625766	-1.07735	0.43302	4.37466	0.0364771	1.17138	0.352381	12.5505	0.000396099	3.24857	0.0031316	0.768341	0.380731	3.69088	0.000524701	0.50868	0.475711	2.61983	0.0153245	1.60504	0.20519	-0.0398581	0.968206	0.306315	0.57995	-0.401108	0.774383	0.617958	0.431807	4.27314	5.78223e-05	0.0166958	0.89719	-2.74157	0.0150085
FOSL2	0.132058	0.716308	-1.82224	0.111957	0.497709	0.480509	0.657303	0.630897	0.644519	0.422079	-1.06102	0.43302	4.94336	0.0261911	1.68348	0.199328	2.05536	0.151672	3.35782	0.00235678	0.214528	0.643241	3.10929	0.00389501	0.373545	0.541078	1.75444	0.115816	1.01561	0.313563	1.02692	0.444346	0.0188886	0.890686	-1.20189	0.344108	1.78651	0.181351	7.14842	9.48062e-12	2.13633	0.143845	-0.415079	0.732331
EBF1	4.13072	0.0421115	-0.300682	0.85429	11.862	0.000572921	2.00428	0.0900793	4.4322	0.035267	-3.03994	0.0085184	0.230958	0.630814	4.60236	1.25319e-05	3.62114	0.0570497	7.71337	1.65426e-13	0.898769	0.343112	5.99047	7.53268e-09	3.13936	0.076424	2.08537	0.0578612	2.76549	0.0963172	-1.59352	0.19343	2.98029	0.084284	-2.45593	0.0271005	4.13474	0.0420116	4.41485	3.21082e-05	2.53193	0.111564	1.33851	0.27884
THAP1	0.014351	0.904645	1.89673	0.100794	0.0808361	0.776167	3.40676	0.00186839	1.03815	0.308251	-0.347218	0.855111	3.76032	0.0524825	-0.588605	0.682519	1.11066	0.291938	1.34123	0.249019	1.12162	0.289569	3.37464	0.00159649	0.0217921	0.882641	5.9601	7.16446e-09	1.32403	0.24987	2.76154	0.0152841	0.0837462	0.772283	3.49274	0.00135881	0.00411362	0.948861	1.83407	0.109053	1.54855	0.21335	1.67273	0.159269
ETS1	0.554122	0.456638	1.9229	0.0980871	1.2834	0.257268	2.91509	0.00872802	0.133781	0.714544	0.122191	0.95585	5.95268	0.0146949	1.27097	0.323588	13.4721	0.000242133	3.13398	0.00423294	0.984206	0.321163	4.33003	4.02546e-05	0.0474966	0.827478	3.42931	0.00136149	0.0885033	0.766089	2.75086	0.0152841	0.51915	0.471204	2.28052	0.0420392	0.185536	0.666658	1.04464	0.380813	0.822443	0.364467	1.30523	0.283283
PAX5	5.40053	0.0201307	-0.443838	0.788591	2.75795	0.0967723	2.8983	0.00880892	0.00712059	0.932751	-1.60399	0.202436	0.0730067	0.787008	2.14628	0.0716637	8.71451	0.00315687	2.55216	0.0214118	0.0468798	0.828584	2.78827	0.00986713	0.323519	0.569501	2.19838	0.0471186	0.035675	0.850188	-0.444423	0.770952	0.224247	0.635823	-0.233233	0.832628	4.22087	0.0399298	1.26934	0.290347	6.4362	0.0111818	-0.766011	0.570432
TCF12	3.02776	0.0818508	-2.06868	0.0743964	0.0914886	0.762293	0.759798	0.603957	0.220622	0.638566	-4.16345	0.000153888	0.22645	0.634169	0.319127	0.843334	5.49915	0.0190257	1.6972	0.13833	0.405065	0.524485	2.91499	0.00711407	2.273	0.131644	1.53897	0.171432	4.30834	0.037926	-0.976458	0.467296	0.0250327	0.874286	-1.78452	0.129495	0.332631	0.564114	1.35883	0.25424	0.40188	0.52612	-1.37823	0.267035
MEF2A	0.12829	0.720211	-3.70638	0.000597539	0.23502	0.627826	-2.47905	0.0284546	0.111048	0.738955	-2.69458	0.0200307	0.128116	0.720394	0.797988	0.565409	31.3326	2.17395e-08	2.39854	0.0296288	2.27318	0.13163	0.525118	0.642735	0.0275837	0.868091	1.06793	0.342662	0.359879	0.548573	-2.7857	0.0152841	3.7989	0.0512863	-3.09211	0.00487814	0.0016144	0.96795	0.069397	0.944674	0.7857	0.375403	-3.24252	0.00355436
MEF2C	4.33569	0.0373213	-4.11486	0.000130752	1.21695	0.26996	-2.79897	0.0115347	0.419999	0.516938	-0.862178	0.552206	0.24319	0.621911	-1.21412	0.337051	18.3441	1.84387e-05	-0.0498458	0.978363	0.941476	0.331899	-1.207	0.299543	0.000274131	0.98679	-1.44473	0.190972	10.8611	0.000982058	-2.7148	0.0162773	NA	NA	-2.89909	0.00878654	0.669788	0.413126	1.08103	0.368361	0.0145953	0.903841	-2.42672	0.0357714
SRF	7.15263	0.0074854	-3.87401	0.000321176	0.0531378	0.817691	0.501396	0.678959	0.000623203	0.980084	-1.38186	0.290929	1.42737	0.232194	0.412787	0.781004	29.1851	6.57821e-08	1.7213	0.135313	0.596467	0.439929	1.49128	0.203831	0.254417	0.613982	2.69493	0.0126728	1.65737	0.197959	0.250129	0.866686	1.59581	0.206498	0.6498	0.647776	3.0868	0.07893	-0.881436	0.4748	0.141097	0.707193	-2.14729	0.0686236
RXRA_VDR	0.0351915	0.851195	0.125715	0.916938	3.64293	0.0563077	-2.06677	0.0804934	1.26666	0.260395	-0.717409	0.638714	0.926831	0.335688	-0.0150328	0.988006	9.97942	0.00158299	0.539622	0.677249	0.152077	0.696559	-0.637315	0.577381	1.6759	0.19547	-1.48937	0.184125	0.12948	0.718972	-1.91002	0.112795	0.0346177	0.852399	-0.932271	0.462551	6.97134	0.00828255	2.28129	0.0434528	3.03338	0.0815678	1.26569	0.292203
NR1H3_RXRA	0.096169	0.756476	1.63369	0.162513	0.0151053	0.902183	-1.00736	0.498329	0.978827	0.322489	0.0450887	0.973238	0.32222	0.570276	0.244788	0.888928	0.349727	0.554268	0.626221	0.623547	0.198829	0.655668	1.27748	0.286247	1.27319	0.25917	-0.386491	0.712324	0.156977	0.691955	-0.313957	0.859416	1.69333	0.193162	1.0814	0.387024	0.283138	0.594652	1.12493	0.351835	4.27444	0.0386898	1.93556	0.105844
GATA2	2.17677	0.140108	-0.176487	0.892985	4.89965	0.0268621	1.08549	0.454427	0.971248	0.324369	0.628321	0.697777	0.511684	0.474411	0.120845	0.942358	0.0273324	0.868688	1.31014	0.256702	1.05793	0.303688	0.738524	0.54023	0.244526	0.620956	0.802518	0.485142	1.56855	0.210418	-0.480387	0.759273	1.19658	0.274007	-1.13137	0.37157	1.41684	0.233924	0.645735	0.618321	5.62441	0.017712	0.639462	0.641278
GATA1	0.611105	0.434372	-0.239438	0.858458	0.000449434	0.983086	0.478254	0.683067	1.07285	0.300302	-0.279457	0.877381	0.399529	0.527333	0.421466	0.781004	0.00045128	0.983052	0.971266	0.397699	0.0755358	0.783441	0.958992	0.414281	0.24851	0.618126	2.09863	0.0578612	3.21012	0.0731843	0.30033	0.859416	3.83727	0.0501252	0.231136	0.832628	2.74572	0.0975152	-0.0991372	0.944674	1.76599	0.183879	0.503906	0.691118
BHLHE40	2.35911e-05	0.996125	1.15921	0.332603	0.010213	0.919504	1.73059	0.15553	1.91863	0.166008	0.758414	0.620589	2.10883	0.146451	0.790404	0.565409	2.74473	0.0975754	-1.92442	0.0916335	0.423498	0.515197	-0.230337	0.849285	0.00561022	0.940293	0.57294	0.603443	1.41557	0.234135	1.6265	0.186918	2.2508	0.133545	1.75754	0.132121	0.304345	0.581171	-0.598532	0.631324	2.46144	0.116671	0.484042	0.692474
HNF4G	0.311997	0.576457	-0.266055	0.85429	1.79003	0.180922	0.522546	0.678959	5.29149	0.0214298	-1.00644	0.458565	0.23618	0.626979	-1.28778	0.323588	10.9994	0.000911417	2.44039	0.0273195	0.699662	0.402897	-1.0047	0.395634	0.000213939	0.98833	-2.08025	0.0578612	1.45624	0.227529	-0.644494	0.667613	0.62101	0.430672	-1.12291	0.37157	0.605649	0.436431	2.34182	0.0383799	4.16461	0.041277	0.940569	0.46835
PPARG_RXRA	0.003736	0.951261	1.29034	0.279852	1.12557	0.288723	-1.57859	0.19933	1.75327	0.185467	-0.189235	0.917901	2.81708	0.0932661	1.36709	0.289617	0.127226	0.721325	0.0860137	0.978363	0.0365442	0.848396	-0.716521	0.544216	0.174792	0.675888	0.650363	0.575454	0.648487	0.420654	-0.477891	0.759273	0.038689	0.844066	0.281168	0.832628	0.213974	0.64367	2.72411	0.0139267	0.0183436	0.892265	0.735004	0.580609
TAL1_GATA1	1.26822	0.2601	-0.265	0.85429	5.70801	0.0168877	0.639374	0.630897	0.274582	0.600274	-0.209906	0.917901	0.013417	0.907786	-0.606097	0.682519	0.274235	0.600505	1.22912	0.275056	2.5099	0.113133	1.09174	0.353505	0.00226951	0.962004	1.60697	0.153559	5.35283	0.0206886	-2.27311	0.0517943	2.16056	0.141593	-2.4563	0.0271005	0.679934	0.40961	1.57569	0.1828	0.33767	0.561177	0.907267	0.479765
PBX3	1.80732	0.17883	-0.374637	0.831049	2.03389	0.153826	0.376008	0.748494	2.01566	0.155684	-0.0335473	0.973238	0.111957	0.737927	0.116248	0.942358	9.56548	0.00198271	1.44414	0.217021	0.770456	0.380076	1.34723	0.259648	0.515832	0.472625	0.552055	0.603443	1.65728	0.197972	-0.057375	0.968206	0.115396	0.734082	-0.118333	0.905804	0.0918178	0.761879	1.48492	0.212242	2.41298	0.120333	0.29768	0.795407
ECR_USP	0.194078	0.659544	0.943961	0.437629	0.330357	0.565449	-0.0888524	0.946731	NA	NA	-2.42192	0.0362475	2.24415	0.134121	-1.42128	0.279421	0.912877	0.339352	-1.34899	0.249019	1.21339	0.270661	-0.514321	0.642735	0.0375184	0.846413	-1.86288	0.0937177	3.23848	0.0719275	-1.64651	0.185572	1.23873	0.265715	-0.510579	0.731575	6.63466	0.0100013	0.568041	0.636988	0.651529	0.419566	-0.161723	0.871524
FOXA2	0.00245518	0.960481	-0.833612	0.496431	0.161421	0.687852	-0.013238	0.989438	5.31781	0.0211085	-0.312312	0.867221	1.0764	0.299504	0.189867	0.917366	5.28423	0.0215194	-0.0713826	0.978363	0.0621596	0.803115	-0.0486743	0.961179	0.152554	0.696106	-0.361995	0.717355	1.10405	0.293379	-0.699168	0.638053	2.23888	0.134579	-1.79701	0.129495	3.15634	0.0756324	0.166862	0.918507	0.125235	0.723425	-1.09377	0.37946
FOXA1	0.527166	0.467801	-1.44377	0.223204	2.4425	0.118088	-1.47552	0.236374	3.84683	0.0498402	-2.48836	0.0315	0.214696	0.643111	-1.63513	0.21189	0.328439	0.56658	-3.15444	0.00413501	2.41601	0.1201	-3.39237	0.00155906	0.192649	0.660721	-1.46525	0.188148	1.47864	0.223987	-1.90795	0.112795	0.480949	0.487993	-3.82881	0.000386297	0.39861	0.527808	-1.17989	0.3296	0.330309	0.565477	-1.89138	0.109068
IRF4	0.0146116	0.903787	-2.34401	0.0396233	0.293886	0.587741	-0.984104	0.501528	0.489282	0.484248	-1.80021	0.140156	1.25503	0.262594	1.43204	0.279421	11.2343	0.000802979	4.20092	8.97183e-05	0.178186	0.672937	2.21735	0.0463345	2.1925	0.138684	-0.640002	0.575454	1.69613	0.192794	-1.44123	0.235427	0.585922	0.444	-2.63851	0.0172949	0.150735	0.697834	-0.0816419	0.944674	0.035461	0.850633	-1.75342	0.138536
ZEB1	0.0785288	0.779301	3.4354	0.00145233	0.0792368	0.778334	3.27981	0.00267115	0.612057	0.434014	0.579384	0.722996	0.0747981	0.784475	-0.0296367	0.988006	16.1109	5.97385e-05	-3.02093	0.00591645	1.07991	0.298718	-0.776137	0.525201	0.104193	0.746855	2.73217	0.0117159	1.33421	0.248058	0.59386	0.69397	0.139402	0.708877	0.774212	0.564178	0.988446	0.320122	2.22933	0.0480265	0.0150098	0.902492	2.33929	0.0434707
SPI1	0.206165	0.64979	-0.981612	0.429749	0.0812801	0.77557	5.35803	3.02881e-07	0.384762	0.535066	-7.35602	2.55796e-12	3.67436	0.0552556	3.35327	0.00196025	22.51	2.09049e-06	12.0146	1.60762e-31	1.04731	0.306127	9.04459	9.01331e-19	0.0709102	0.790016	4.26998	4.79832e-05	0.181934	0.669717	-3.32286	0.00283021	0.018858	0.890774	-6.71008	8.75336e-11	0.740524	0.389493	6.14067	5.54664e-09	0.851751	0.356058	-1.84801	0.116281
JUN_FOS	0.0665557	0.796419	-5.01412	2.213e-06	0.580824	0.445989	-3.54963	0.00115731	0.0173621	0.89517	-4.93416	5.43357e-06	6.13804	0.0132304	5.39777	2.42907e-07	23.6911	1.13106e-06	6.45814	5.72369e-10	0.52328	0.469446	2.2376	0.0454453	0.0161404	0.898905	5.60301	5.41704e-08	2.93216	0.0868315	-3.731	0.000686598	0.365347	0.545552	-4.20834	8.6822e-05	0.0158865	0.899699	5.17548	8.18374e-07	0.0721167	0.788279	-5.75233	4.75311e-08
JUN	0.00682357	0.934166	-3.35877	0.00183811	0.60992	0.434818	-1.92204	0.105301	0.0851626	0.770419	-2.62879	0.023136	9.32009	0.00226654	7.12663	7.93458e-12	34.0593	5.34566e-09	6.97327	2.78695e-11	0.391651	0.531433	4.57151	1.37621e-05	0.135163	0.713137	7.38551	4.82397e-13	3.74727	0.0528939	-1.55674	0.201712	1.87461	0.170948	-1.74641	0.132121	0.00531945	0.941858	4.93876	2.65341e-06	0.0815231	0.775244	-4.29419	8.60705e-05
JUND	2.26596	0.132244	-2.45974	0.0300319	0.178082	0.673027	0.651556	0.630897	1.09939	0.294401	-2.74615	0.0180896	17.1712	3.41571e-05	6.06157	6.06612e-09	11.8971	0.0005622	3.31256	0.00262743	0.386201	0.534303	5.34042	2.94556e-07	0.677293	0.41052	6.32636	7.53058e-10	6.72863	0.00948775	0.845414	0.537138	0.212211	0.64504	0.432132	0.764784	0.0080869	0.928345	6.31898	2.03119e-09	0.5929	0.4413	-1.29854	0.283283
POU2F2	0.480243	0.488312	3.54856	0.000996023	2.22506	0.135787	3.62576	0.000915198	0.210265	0.64656	1.30287	0.325047	0.379675	0.537777	5.94287	1.16339e-08	2.21035	0.137088	3.83759	0.000394674	1.06866	0.301248	2.88321	0.00759168	3.02616	0.0819315	3.19414	0.00302931	0.0487117	0.82532	2.30606	0.0495565	0.170139	0.679988	2.84106	0.0101167	2.40446	0.12099	1.84979	0.108707	1.84239	0.174671	3.39446	0.00218423

## Sheet: Suppl Table 3 legend
Supplementary Table 3
For each TF and cancer column labelled with KM-Chi2 contains the Chi2 statistic of the Kaplan-Meyer test, the column labeled with KM-pvalue contains the corresponding p-value, the column labeled with TF-activity contains the estimation of the TF activity by the method described and the column labeled with Cox p-value contains the p-value of the corresponding TF in the Cox test.
The pan-cancer pathological regulatory landscape
Matias M. Falco, Marta Bleda, José Carbonell-Caballero, Joaquín Dopazo
