# Supplementary material for: The pan-cancer pathological regulatory landscape
Source: Sci Rep. 2016 Dec 21;6:39709. doi: 10.1038/srep39709 (PMC5175166; doi:10.1038/srep39709)
Supplement: Supplementary Table 4 [file srep39709-s3.xls]

## Sheet: Supple table 4
TF	Target genes
RXRA	A1BG, ACBD4, ADAMTS13, ADM, APOA5, ARFRP1, ARSB, ATP6V1E2, BACE1, BCAP31, BCKDK, BRE, BRI3, CASP9, CCL15, CCL20, CCT3, CIRBP, CLDN2, CNOT2, CS, CT62, CYP26A1, DNAJC16, EFNA1, EMILIN2, ENOSF1, EP400NL, FABP1, FAM65C, FASN, FETUB, FLOT1, FLYWCH2, FUT5, G6PC, GABRB2, GLI1, GLTPD2, INHBE, KCNN4, KDM6B, LRRC8E, LTBP3, MBL2, MDK, MEX3A, MFSD10, MT-ATP6, MT-ATP8, MT-CO1, MT-CO2, MT-CYB, MT-ND2, MT-ND3, …
SRF	A2M, AAMDC, AAR2, ABCB10, ACKR2, ACOT1, ACOT2, ACSF3, ACTA1, ACTB, ACTG1, ACTN1, ADM, ADPGK, AHCYL2, AIMP1, AKAP10, AKAP12, AKR1B15, ALAS1, ALDH1B1, ALDH1L1, ALG10B, ANAPC15, ANGPTL6, ANXA3, AP1G1, AP3M1, APIP, ARC, ARHGAP22, ARHGAP26, ARID3B, ARPC4, ARPC4-TTLL3, ASB2, ATF2, ATF7IP, ATG101, ATP6V0B, ATXN1, B4GALT2, BANP, BATF2, BCAR1, BCL10, BCL2L12, BDP1, BET1, BFAR, BIRC8, BLOC1S6, C10orf76, C1…
SPI1	A2M, AAAS, ABCA7, ABCB7, ABCB8, ABCG1, ABI3, ABR, ABT1, ACAA1, ACAA2, ACKR2, ACTB, ACTR3, ACVR1, ACVRL1, ADAL, ADAMTS6, ADAP1, ADARB2, ADAT3, ADCK2, ADCY7, ADGB, ADGRA2, ADGRB2, ADGRE2, ADGRG7, ADH6, ADNP2, ADORA3, ADRBK2, AFF3, AFP, AFTPH, AGA, AGBL5, AGO1, AGPAT1, AGPAT2, AHCYL2, AHRR, AIDA, AIF1, AIFM1, AIP, AKAP1, AKAP10, AKAP13, AKAP5, AKNA, AKR7A2, AKT2, ALDH1B1, ALDH2, ALDH3B1, ALKBH8, ALO…
YY1	A2ML1, AAAS, AAK1, AAMDC, AAMP, ABCA7, ABHD1, ABHD12, ABHD14A, ABHD14B, ABHD17C, ABL2, ACADM, ACADSB, ACBD5, ACIN1, ACOT1, ACP2, ACSM2B, ACTR3, ACTR8, ACTRT3, ADAM17, ADAMTS4, ADCY9, ADK, ADNP, AFTPH, AGPAT1, AHCY, AHI1, AHR, AIM2, AKAP3, AKAP9, AKIRIN2, AKT1S1, ALDH3A2, ALDH6A1, ALG1, ALG1L, ALG3, ALG5, ALKBH1, ALKBH8, ALOX15, ALOXE3, AMN1, AMPD3, ANAPC1, ANAPC10, ANK3, ANKRD13A, ANKRD18A, ANKRD…
PAX5	A3GALT2, ABCC1, ABR, ACTR3, AHRR, AICDA, AKR7A2, AKT2, ALG3, ANGPTL6, ANKRD13D, ANKS1A, ANLN, AP3B1, APRT, ARFGAP3, ARHGAP23, ASMTL, ATAD2, ATG16L1, ATP2C1, BAIAP3, BCOR, BSG, C11orf16, C12orf57, C1orf194, C6orf106, CALM3, CARD10, CCNG2, CCR7, CD19, CDKN1B, CHMP3, CIRBP, CLPB, CNOT1, COG2, COMMD8, CPAMD8, CTBP1, CYBA, CYP1B1, CYS1, DDR1, DHODH, DIAPH1, DNAJC17, DNMBP, DUS2, EHBP1L1, EIF5B, ELAVL1…
JUND	A4GALT, ABCC3, ABCE1, ABCG1, ABHD12, ABHD2, ABHD4, ABHD5, ABHD6, ABR, ACAA1, ACADVL, ACAP3, ACCS, ACOX3, ACSBG1, ACTR1B, ACVR1, ACYP2, ADAMTS1, ADAMTS16, ADAP1, ADARB1, ADAT1, ADCK1, ADCK4, ADGRA2, ADGRB2, ADGRF1, ADGRF2, ADGRF4, ADGRG1, ADIPOR1, ADNP2, AFAP1, AFF1, AGAP1, AGAP6, AGFG1, AGPAT3, AGPAT4, AGPAT9, AHCY, AHCYL1, AHNAK, AHNAK2, AIM1L, AJUBA, AKIP1, AKIRIN2, AKR1B1, AKT1S1, ALAS1, ALDH1…
CTCF	AAAS, AAED1, AAMP, AANAT, AARS2, AASDHPPT, ABCA10, ABCA13, ABCA2, ABCA3, ABCA7, ABCB10, ABCB9, ABCC12, ABCC2, ABCC3, ABCC4, ABCC5, ABCD1, ABCD2, ABCD4, ABCE1, ABCG1, ABHD12, ABHD14A, ABHD14A-ACY1, ABHD14B, ABHD16A, ABHD16B, ABHD3, ABHD5, ABHD6, ABHD8, ABI1, ABI3, ABLIM3, ABO, ABR, ABT1, ABTB2, ACACA, ACACB, ACAD9, ACADVL, ACAN, ACAP1, ACAP3, ACAT1, ACBD4, ACBD5, ACBD7, ACD, ACE, ACHE, ACKR1, ACLY…
	RCOR2, RCVRN, RDH10, RDX, RECQL4, RECQL5, REG4, REL, RENBP, REPS1, RERE, RERG, RET, REV1, REXO1, REXO4, RFESD, RFFL, RFK, RFPL2, RFPL3, RFT1, RFX2, RFX4, RFX7, RGAG1, RGL2, RGMA, RGMB, RGPD3, RGPD5, RGPD6, RGPD8, RGS10, RGS14, RGS19, RGS2, RGS20, RGS22, RGS3, RGS4, RGS9, RGSL1, RHBDD2, RHBDF1, RHBDF2, RHBDL1, RHCE, RHCG, RHEB, RHOA, RHOB, RHOBTB3, RHOC, RHOD, RHOF, RHOG, RHOQ, RHOT1, RHOT2, RHOU,…
CTCFL	AAAS, ABCA2, ABCA3, ABCC5, ABI1, ABO, ACCS, ACVR1, ADAMTS7, ADAMTSL5, ADGRG1, ADNP, ADRA2C, AGRN, AKAP1, AKAP8L, ALPL, ANKH, ANKRD17, ANKRD36, ANKRD46, ANKRD52, ANKS6, ANXA9, AP5B1, APITD1, APITD1-CORT, APOBR, ARAP1, ARHGAP22, ARL2, ARL4A, ARL6IP1, ARPC3, ARRDC2, ASAP2, ASB6, ASF1A, ATG9B, ATMIN, ATP5G2, ATP6V0D1, AXDND1, BAIAP2L1, BANP, BICD2, BOC, C15orf39, C15orf40, C17orf85, C19orf60, C1orf10…
E2F4	AAAS, AAK1, AATF, ABCB10, ABCB6, ABCD3, ABHD11, ABHD12, ABHD2, ABHD3, ABHD5, ACACA, ACAD9, ACADM, ACADSB, ACAP3, ACAT1, ACD, ACOT13, ACP1, ACTB, ACTL6A, ACTN4, ACTR3B, ACTR3C, ACVR2B, ACYP1, ADAL, ADAM15, ADAM17, ADAT1, ADAT3, ADCK5, ADNP, ADPGK, ADRM1, AEN, AFMID, AGA, AGAP2, AGAP3, AGFG2, AGPAT5, AGPAT6, AGTRAP, AHCTF1, AHI1, AIG1, AK2, AK3, AKAP1, AKAP11, AKAP9, AKIRIN2, AKR7A2, ALDH6A1, ALDOA…
E2F6	AAAS, AAK1, AATF, ABCA2, ABCA3, ABCB10, ABCB6, ABHD11, ABHD15, ABHD5, ABHD8, ABLIM3, ABO, ACAD9, ACADM, ACADSB, ACAP2, ACAP3, ACE, ACHE, ACOT13, ACTR5, ACTR6, ACY1, ADAD2, ADAM15, ADAMTS14, ADAMTS3, ADAMTSL4, ADCY3, ADCY7, ADD2, ADHFE1, ADNP, AEBP2, AFMID, AGAP3, AGAP9, AGBL5, AGK, AGPAT1, AGPAT6, AHCTF1, AHCYL2, AIF1L, AIFM1, AK1, AK2, AK3, AKAP1, AKAP10, AKAP9, AKNA, AKT3, ALDH1A2, ALDH3B1, ALD…
MEF2A	AACS, ABCD2, ABR, ACSL1, ADGRD1, ADGRG1, ADH5, AIFM1, AKAP5, AMMECR1, ANK1, ANK3, ANKRD33B, ANKRD34A, ANKRD40, APOA2, APOLD1, ARHGAP17, ARHGEF12, ARHGEF7, ARID5B, ARL15, ARMCX3, ARMCX4, ARMCX6, ASB2, ATF2, ATF3, ATP2C1, ATP8B2, BANK1, BCAR3, BRD4, BUB1, BZW2, C10orf10, C11orf24, C15orf27, C1orf127, C1orf233, C2orf81, C8orf44, CCDC130, CCL3, CCL3L3, CCNB1IP1, CCNL1, CD36, CD69, CDC14A, CDH17, CDHR…
ELF1	AADAT, AAK1, ABCB8, ABCC11, ABCD1, ABCG5, ABHD17C, ABI2, ABT1, ACAD10, ACCS, ACIN1, ACLY, ACOT13, ACOT8, ACOX1, ACP2, ACSL5, ACTG1, ACVR1, ACVR2A, ADAD2, ADAM28, ADCK3, ADCY7, ADGRE3, ADGRG3, ADPGK, ADPRHL2, ADRBK1, AES, AFTPH, AGBL2, AGGF1, AGPAT1, AHI1, AHSA1, AIDA, AK3, AKAP10, AKAP11, AKAP3, AKT1, AKT1S1, ALDH16A1, ALG1, ALKBH3, ALKBH8, AMDHD2, AMMECR1L, ANAPC15, ANAPC4, ANG, ANGEL1, ANGEL2, …
EGR1	AAGAB, AAMDC, AAMP, AARS, AARS2, AASDHPPT, AATK, ABAT, ABCA2, ABCA3, ABCB10, ABCB4, ABCB8, ABCB9, ABCC5, ABCC9, ABCD1, ABCD3, ABCD4, ABCF1, ABCF2, ABCG4, ABHD12, ABHD13, ABHD14A, ABHD14A-ACY1, ABHD14B, ABHD15, ABHD16B, ABHD17B, ABHD3, ABHD5, ABHD6, ABI1, ABI2, ABL2, ABLIM2, ABR, ABRACL, ABT1, ABTB1, ACAA1, ACAA2, ACACA, ACAD8, ACAD9, ACADM, ACADSB, ACADVL, ACAP1, ACAP2, ACAP3, ACBD3, ACBD5, ACBD7…
	RELID2, PREP, PREPL, PREX1, PRICKLE1, PRICKLE4, PRIM1, PRIMPOL, PRKAA1, PRKACA, PRKACB, PRKAG1, PRKAG2, PRKAR1A, PRKAR1B, PRKAR2B, PRKCA, PRKCB, PRKCD, PRKCG, PRKCQ, PRKCSH, PRKCZ, PRKD2, PRKRA, PRKRIP1, PRKRIR, PRKX, PRMT1, PRMT5, PROCA1, PROS1, PROSER3, PROZ, PRPF18, PRPF4, PRPF40A, PRPF40B, PRPF4B, PRPF6, PRPS1, PRPSAP1, PRPSAP2, PRR11, PRR12, PRR14, PRR14L, PRR19, PRR3, PRR5, PRR5-ARHGAP8, PR…
SP1	AAGAB, AAMDC, AAMP, AARS, ABCB8, ABCD4, ABHD17B, ABHD2, ABHD8, ABL1, ABTB2, ACADSB, ACADVL, ACAP2, ACAT1, ACLY, ACSS2, ACSS3, ACTG1, ACTL6A, ACTN1, ACTN3, ACTR1A, ACTR1B, ACVR1, ACVR2A, ADAD2, ADAMTS3, ADAMTS6, ADAMTSL5, ADAT3, ADCK3, ADCK4, ADCK5, ADD1, ADGRA1, ADK, ADPGK, AFMID, AGAP2, AGFG2, AGPAT1, AGPAT5, AHCYL2, AIP, AJUBA, AK9, AKAP12, AKAP13, AKAP17A, AKAP8, AKAP8L, AKIRIN1, AKT1S1, AKTIP…
POU2F2	AAK1, ABTB2, ADAMTS13, ADNP2, APAF1, ARL5A, ATF7IP, BCL2L12, BOLA1, BUB1, BZRAP1, CAPN10, CBFA2T3, CBX8, CCDC107, CD86, CHD9, DDX26B, DOK2, DPYSL2, DZANK1, E2F3, EBF1, EGR2, EGR3, EIF4ENIF1, FAM60A, FAM65B, FCHO1, FGR, GADD45A, H3F3B, HIST1H2AB, HIST1H2AD, HIST1H2AE, HIST1H2AG, HIST1H2AH, HIST1H2AJ, HIST1H2AL, HIST1H2AM, HIST1H2BB, HIST1H2BF, HIST1H2BG, HIST1H2BI, HIST1H2BJ, HIST1H2BK, HIST1H2BM,…
ZNF263	AAMDC, ABCA7, ACAP3, ACVR1, ADAMTS3, ADAMTSL2, ADCYAP1R1, ADRBK2, AEBP2, AHDC1, AIF1L, AKR7A2, ALMS1, ALX4, ANAPC2, ANKS1B, AP1S3, APOC1, ARHGAP6, ARID1B, ARL6IP6, ASPHD1, ATM, ATP1B1, ATXN1, ATXN7L1, BAG3, BAHCC1, BARHL1, BARHL2, BBIP1, BBX, BCAN, BCL2L11, BCOR, BIRC7, BMI1, BPTF, BRD2, BZRAP1, C11orf21, C11orf52, C16orf72, C16orf92, C19orf84, C3orf58, C7orf60, CA11, CA4, CACNA2D4, CACNB3, CAMSA…
USF1	AAMP, AARS, AATF, ABAT, ABCA1, ABCA3, ABCA4, ABCB6, ABCB8, ABCC2, ABCC8, ABCC9, ABCD4, ABCF1, ABCG2, ABCG4, ABHD11, ABHD14B, ABHD16B, ABHD17B, ABHD5, ABHD6, ABHD8, ABR, ACAA1, ACACA, ACAD9, ACADSB, ACADVL, ACAP1, ACAP2, ACAP3, ACCS, ACHE, ACIN1, ACOT1, ACOT6, ACOT7, ACOX1, ACOXL, ACP1, ACP5, ACSF2, ACSF3, ACSS3, ACTB, ACTG1, ACTN1, ACTN2, ACTR3B, ACTR5, ACY1, ACYP1, ADAM10, ADAM19, ADAMTS14, ADAM…
SP2	AAMP, AARS, ABCB8, ABCD4, ABHD2, ABHD8, ACAP2, ACOT8, ACTL6A, ACTR1A, ACTR2, ADAD2, ADAMTSL5, ADCK3, ADRM1, AEN, AGPAT1, AK2, AK9, AKAP8L, ALKBH2, ALKBH6, ALKBH7, ANAPC5, ANKHD1, ANKHD1-EIF4EBP3, ANKRD11, ANKRD16, ANKRD27, ANKRD39, ANKRD46, ANO8, AP2A1, ARHGEF1, ARL14EP, ARL16, ARL4A, ARL6IP6, ARRDC4, ARVCF, ASNA1, ATAD2B, ATF7, ATF7IP2, ATG9B, ATP5G1, ATP5G2, ATP5H, BAIAP2, BAK1, BAZ1B, BBIP1, B…
ETS1	AAMP, ADPRHL2, ALKBH8, ANGEL1, AP4E1, ASB2, ATG16L1, ATP5D, ATP5J, BANK1, BCL7C, C19orf70, C1orf174, C8orf44, C8orf44-SGK3, CBARP, CCND3, CD3EAP, CD74, CDC40, CDK9, CEP170, CEP57, CHMP1B, CRADD, CWC22, DFFA, DGKA, DHPS, DHX8, DOCK10, DPM2, EIF2B1, EMID1, ENPP3, ESYT1, FAM76B, FGF11, GABPA, GBA, GMPR2, GNPTG, GSPT1, GTF2H3, HMBOX1, HSD11B1L, IDH3B, IFT20, IGFLR1, IL21R, INTS9, IPO7, LAS1L, LIMD2, …
EBF1	AAMP, ABCA7, ABR, ACOXL, ACTG1, ADAP1, ADARB2, AFAP1L2, AGPAT3, AHNAK, AIDA, AK7, AKNA, ALOX12B, AMICA1, AMPD3, ANKRD13D, ANKRD33B, ANXA6, AP3M2, APOBEC3G, APOBR, ARHGAP23, ARHGAP30, ARHGAP4, ARHGEF17, ARHGEF39, ARHGEF7, ARIH1, ARL14EP, ARL6IP5, ARRB2, ATAD1, ATF5, ATP2C1, AUTS2, AVPI1, BATF3, BBIP1, BHLHE23, BHLHE40, BIN2, BLNK, BOP1, BZRAP1, C14orf80, C16orf54, C17orf62, C1orf194, C22orf39, C2o…
THAP1	AARS2, ACTR3B, ACTR8, ADAMTS4, AFTPH, AIP, ANKRD13A, APOBR, ARFIP2, ARPC4-TTLL3, B3GALT6, BBIP1, BUD31, C15orf41, C1orf74, C20orf196, C5orf63, CAMLG, CARD8, CD164, CDK5RAP2, CENPL, CEP152, CEP250, CLN3, CNTNAP1, CPEB4, CRADD, CSTF2T, CUEDC2, DARS2, DCAF6, DCUN1D3, DEDD, DNAJB6, ECH1, EHD3, ENSA, ERI2, ETV3, FAM117A, FAM134C, FAM193B, FAM21C, FANCD2, FIZ1, GALC, GDF5, GIT2, GLTP, HACD2, HNRNPH1, I…
MYC	AARSD1, ABCB9, ABCF1, ABHD14A, ABHD14A-ACY1, ABHD14B, ACHE, ACKR2, ACSL6, ACTR3C, ACY3, ADAMTS14, ADAP1, ADCK5, ADCY7, ADGRA3, ADGRE2, ADGRE5, ADGRG1, ADNP, AGAP3, AGL, AHCY, AK4, AKAP11, AKAP7, ALDH3B1, ALG3, ALKBH2, AMPD2, ANAPC5, ANKRD13A, ANKRD13B, ANKRD36, ANKRD36B, ANKRD36C, ANXA11, AP4M1, AP5S1, APOA2, APOC2, APOC4-APOC2, ARF1, ARHGEF3, ARID1A, ARID1B, ARIH2OS, ARL11, ARL3, ARSG, ART1, ART…
MYC::MAX	AARSD1, ABCB6, ABHD1, ABHD14B, ABHD5, ABT1, ACAP3, ACHE, ACKR2, ACLY, ACP1, ACTG1, ACTR3C, ACTR5, ACTRT3, ACVR2B, ACY1, ADAMTS1, ADAMTS3, ADAR, ADAT2, ADCK5, ADCY3, ADCY4, ADGRE2, ADGRE5, ADGRG1, ADHFE1, ADIRF, ADK, ADNP, AGAP3, AGL, AGPAT3, AHCY, AK4, AKAP11, AKAP7, AKR1A1, AKT1S1, ALCAM, ALDH18A1, ALDOA, ALDOC, ALG1, ALG3, ALKBH2, AMD1, AMDHD2, AMPD2, ANAPC5, ANGEL1, ANK1, ANKMY1, ANKMY2, ANKRD…
HNF4A	AASS, ABAT, ABCA5, ABCD3, ABLIM1, ACAA1, ACADL, ACKR2, ACOT13, ACOT2, ACOT7, ACP2, ACSF2, ACSL6, ACSM3, ACSS2, ACY1, ACY3, ADAMTS16, ADAMTSL1, ADCY7, ADD3, ADGRG1, ADGRG7, ADRB3, ADSSL1, AFAP1, AFP, AGPAT1, AGPAT3, AGT, AGXT2, AHCY, AHDC1, AIFM2, AJUBA, AKR1A1, AKR1C2, AKR1C3, AKR1C4, AKT1, ALG11, ALG9, ALKBH1, ALKBH7, AMACR, AMBRA1, AMICA1, AMPD2, AMT, ANG, ANKRD39, ANKS4B, ANO9, ANXA9, AOX1, AP…
NR1H3::RXRA	ABCA1, ACACA, ACSL3, ADAM17, ADM, ARFRP1, ATP6V1E2, BCAP31, C3, CDCA7L, CPT1A, CPVL, CS, DHX8, EFNA2, FAM65C, FASN, FUT5, GGA1, LIN7B, LPCAT3, LRRC8E, LTBP3, MBL2, MEX3A, MUM1, NR1H3, PCK1, POR, RORC, RUNX1T1, SLC13A5, SREBF1, TMCO6, TMEM135, TRMT1, TRPM4, WDFY2, WSB2, ZGPAT
MAX	ABCA1, ABCB9, ABCF1, ABCG1, ABHD14A, ABHD14A-ACY1, ABHD14B, ACADVL, ACHE, ACSL6, ACVR2B, ACY3, ADAM19, ADAMTS14, ADAMTS18, ADCK5, ADGRE2, ADGRE5, ADNP, ADPRM, ADRA2B, AGAP6, AHCY, AIP, AK4, AK7, AKAP11, ALOX12, ALS2CL, AMMECR1, AMPD2, ANAPC2, ANAPC5, ANKMY2, ANKRA2, ANKRD11, ANKRD13A, ANKRD13B, ANKRD34A, ANXA11, AP4M1, AP5S1, APBA2, APOA1, APOC2, APOC4-APOC2, ARF1, ARID1A, ARIH2OS, ARMCX5, ART1, …
NRF1	ABCA3, ABCB10, ABCD3, ABCF3, ABHD10, ABHD13, ABHD5, ABHD8, ACAD9, ACD, ACLY, ACOT13, ACP1, ACTN4, ACTRT3, ACYP1, ADAM10, ADAMTS6, ADI1, ADIPOR2, AGFG2, AKIRIN2, AKT1S1, AKT2, AKTIP, ALAS1, ALG8, ALKBH5, ALYREF, AMACR, AMZ2, ANAPC11, ANGEL2, ANKRD24, ANKRD26, ANO10, AP1M1, AP2M1, AP3B1, APBA3, APBB3, APC, APITD1, APITD1-CORT, ARAF, ARAP1, ARF1, ARF4, ARHGEF37, ARMC2, ARMC5, ARMC6, ARPC1A, ARPC5, A…
RXRA::VDR	ABCA4, ACP1, ADAMTS13, ADM, APOA5, BCKDK, CCL20, CDK3, CLDN2, CX3CL1, ENOSF1, LTBP3, MSH3, MT-ATP6, MT-ATP8, MT-CO2, MT-CO3, MT-ND3, MT-ND4, MT-ND4L, PARD3, POR, RARA, REXO4, RNF10, RPH3A, RUNX1T1, SLC45A4, SLC51A, SMARCD2, SPAG8, TCAF1, TEN1-CDK3, TINAGL1, TMEM37, WDFY2, ZDHHC19, ZPR1
JUN	ABCA5, ABCB9, ABCC2, ABCE1, ABCG1, ABHD12, ABHD2, ABHD4, ABHD5, ABI3, ABI3BP, ABL1, ABL2, ABLIM1, ABR, ABT1, ACAD9, ACCS, ACSBG1, ACSF2, ACTN1, ACTR1B, ACVR1, ACYP2, ADAMTS1, ADAMTS17, ADARB1, ADAT1, ADCK4, ADCY6, ADGRA2, ADGRF1, ADGRF2, ADGRF4, ADGRG1, ADGRG3, ADGRL2, ADIPOR1, ADNP, ADNP2, AFAP1, AFF1, AGAP2, AGPAT4, AHCY, AHCYL1, AHNAK, AJUBA, AKIP1, AKR1B1, AKR1B15, AKR7A2, AKT1S1, AKT3, AKTIP…
REST	ABCB6, ABCB9, ABCC3, ABCC8, ABLIM2, ACAD8, ACD, ACSL6, ACSM1, ACSM2B, ACSM3, ACTA1, ACTG2, ACVR1C, ADAP1, ADCYAP1, AGPAT4, AGPAT5, ALKBH6, AMD1, AMER3, AMOTL2, ANK3, ANKRD20A1, ANKRD20A2, ANKRD20A3, ANKRD20A4, ANKRD29, ANKRD6, ANKS1B, ANO1, ANXA5, APBB1, APC2, APLN, APLP1, ARID1A, ARID3B, ARR3, ARRB1, ASIC1, ASPHD1, ATCAY, ATG2A, ATP2B2, ATP6V0A1, ATP6V0D1, ATP6V1B1, ATP6V1B2, ATXN7L2, B3GAT1, BA…
FOSL2	ABCB9, ABCC12, ABHD12, ABHD4, ABHD6, ABR, ACADVL, ACAP3, ACSBG1, ACTN1, ACVR1, ACYP2, ADAMTS16, ADAMTS17, AFF1, AGPAT9, AHCY, AHI1, AHNAK2, ALDH3A2, ALDH9A1, AMN1, AMPD2, ANAPC5, ANKMY1, ANKRD11, ANKRD33, ANO2, ANTXR1, ANXA2, ANXA9, APOBEC1, APOBEC3B, APOC1, APOH, ARHGEF16, ARHGEF18, ARTN, ASB2, ASXL1, ASXL2, ATP1B1, AXIN2, AXL, BCAR1, BCAR3, BCKDHA, BCL6, BCL9, BCL9L, BCR, BHLHA15, BPIFB4, BTBD1…
JUN::FOS	ABCB9, ABCC2, ABHD12, ABHD2, ABHD4, ABHD5, ABI3, ABL2, ABR, ABT1, ACCS, ACSBG1, ACSF2, ACSM2B, ACTN1, ACVR1, ACVRL1, ACYP2, ADAMTS1, ADAMTS17, ADARB1, ADAT1, ADCK4, ADCY6, ADGRF1, ADGRF2, ADGRF4, ADGRG1, ADGRL2, ADGRL4, ADIPOR1, AFF1, AFG3L2, AGPAT3, AGPAT4, AHCY, AHCYL1, AHI1, AHNAK, AKIP1, AKR1B1, AKR1B15, AKR7A2, AKT1S1, AKT3, AKTIP, ALCAM, ALDH1A2, ALDH3A1, ALDH7A1, ALDOA, ALG1, ALS2CR11, AMB…
ZEB1	ABCB9, ACSF3, AIM1, AKT1, AP1S3, ARHGEF10, ATMIN, ATXN1, AXIN1, B3GNTL1, BCL9L, C16orf70, C19orf52, C19orf57, CDC42BPG, CDK10, CIR1, CRELD2, CTNNA1, CYB5A, CYFIP2, CYHR1, DHCR7, DOCK6, EMX1, EPHA1, EPS8L2, FAM228B, FAM83H, FBXO24, FLNA, GALNT3, GCA, GGA1, GRK1, HSH2D, HSP90AA1, INADL, IRF6, KDF1, KLHL36, LEMD3, LLGL2, LMNTD2, LNX2, LPIN3, LRCH4, LY75, LY75-CD302, LYPD6B, MAPK9, MCF2L2, MED16, MFS…
ZBTB33	ABCC10, ABHD11, ABI1, ACADSB, ACCS, ACO2, ADARB1, ADAT3, ADNP, ADSS, AGA, AGBL3, AGL, AHCTF1, AHSA1, AKAP1, AKAP11, AKT1, AKT1S1, ALDH16A1, ANAPC4, ANAPC5, ANKFY1, ANKRD13C, ANKRD49, ANKRD54, ANXA7, AP4E1, ARF3, ARL10, ARPC4, ARPC4-TTLL3, ASB3, ASH2L, ASPH, ASUN, ASXL1, ATAD3A, ATF2, ATF4, ATF6B, ATF7, ATP5C1, ATP5F1, ATP5G1, AURKAIP1, BANF1, BANP, BCAS3, BCL7C, BCLAF1, BRF1, BRI3BP, BTBD10, BUB1…
GATA2	ABCC5, ACSF3, AGPAT3, BTG2, C11orf21, C14orf80, CCT6B, CEACAM16, CHCHD2, CLEC2D, CPOX, CPXM1, CRIP1, DIP2A, DNASE2, DRC7, E2F1, EFNA3, ELF3, ELMO1, FAM83A, FRYL, FUOM, GALNT6, GATA1, GATA2, GCDH, GTPBP2, HDAC6, HINT1, HMBS, HOOK3, IL1R1, IL1RL1, INHA, ITFG1, KRT19, MAD2L1BP, MAP3K8, MBOAT7, MDGA1, MFSD12, MT-ATP6, MT-ATP8, MT-CO3, MT-ND3, MT-ND4, MT-ND4L, MT-ND5, NDST1, NFE2, NPL, NUDT3, OBSL1, O…
GATA1	ABCC5, BCR, C12orf65, C4orf46, DEDD2, DIP2A, DRC7, ETFDH, FAM213B, FAM83A, GATA1, GTPBP2, GUCA1B, HERC1, HEXIM1, HINT1, HMBS, IL1R1, KCNH2, MAD2L1BP, MAN2A2, MPHOSPH9, NUDT3, PEBP4, PPOX, RNF217, SDE2, SLC29A1, SLC6A9, TAL1, TMCC2, TUBA4A, UBE2F, ZNF276, ZNF526, ZNF683
BHLHE40	ABCF1, APOB, BCAM, BNIP3, C6orf52, CLUAP1, CYB5RL, DBP, EMC2, FARP2, GET4, GLT8D1, HID1, KDM6B, MEPCE, MRPL37, MT-ATP6, MT-ATP8, MT-CO1, MT-CO2, MT-CO3, MT-CYB, MTRNR2L8, MYO9A, NCBP1, NR1D1, OSER1, PATZ1, SCAP, SENP8, SLC25A36, SLC35C2, SNRPE, SPCS1, SRP54, STMN1, ZCWPW1, ZNF292, ZNF669
FOXA1	ABCF2, ABLIM1, ACOT6, ACP2, ACSF2, ACSL6, ADAM30, ADAM8, ADGRG6, ADNP2, AEBP2, AGA, AHSG, AKIRIN1, AKT2, ALAS1, ALDH3A1, ALDH3A2, ALDH6A1, ALLC, AMBP, AMDHD1, AMMECR1L, ANG, ANK2, ANKRD1, ANKRD65, ANO2, AP4M1, APBA2, APOA5, APOB, APOF, APOL1, APOO, ARFGEF3, ARHGAP24, ARHGEF3, ARIH1, ARSF, ASPA, ASPSCR1, ATF7IP, ATP2B1, AVIL, B4GAT1, BAHCC1, BANP, BAZ2B, BCAR3, BCAS3, BMI1, BNIP3L, BPHL, BPIFB1, B…
JUNB	ABHD12, ADAT1, ANKRD33, BCR, CAPN2, CLIP1, FAH, FAM200A, GSN, HOOK2, HSPA5, KRBA1, MACC1, MAST1, MFI2, MSH3, MTRNR2L8, MYH13, NEK2, OPN1SW, PDK1, PEBP4, PPP2R5B, RIMBP3C, ROCK2, RTBDN, SUN1, TAGLN2, TNFRSF1A, TRIM63, UPP1, VIM, ZNF846
FOS	ABHD12, ABHD2, ACSBG1, ADIPOR1, AGPAT3, AHCY, AMN1, ANKRD33, ANXA1, ANXA2, ANXA9, ARHGAP19, ARL14, ARRDC4, ARTN, ATG16L1, BCL10, BCL9, BCR, BLCAP, BZW2, C11orf86, C14orf93, C17orf53, CAPN2, CARD16, CAST, CCDC130, CCDC159, CCDC88B, CDON, CELF1, CERS2, CIRBP, CLDN16, CLDN4, CLDN6, CLIP1, CLU, COL16A1, COL7A1, CP, DAGLB, DCSTAMP, DCUN1D2, DDIT3, DGKD, DOCK3, DRAP1, DSTYK, EIF2AK3, ENO3, EPB41, FAM10…
FOSL1	ABHD12, ACSBG1, ACSM3, ACVR1, ADCY7, ADGRB2, AFF1, AGAP6, AGPAT3, AGPAT9, AKR7A2, ALKBH8, ALS2CR12, AMBRA1, AMN1, ANKMY1, APOBEC3B, AXL, B3GALNT2, BAIAP2, BCR, BRD2, C12orf76, C17orf53, C4orf36, C6orf47, C9orf89, CACNA1A, CACNA2D4, CAMTA1, CAPN2, CAPNS1, CARD8, CARS, CCDC130, CCDC88B, CD164, CDC14A, CELF1, CHCHD4, CHID1, CIC, CIDEC, CIRBP, CLCN6, CLDN6, CLIP1, CNN1, CNTRL, COL16A1, CRKL, CSNK2B, …
NR2C2	ABHD17B, ACAD10, ACBD3, ACO2, ACOT8, ACSF3, ACSL1, ADGRG1, AGPS, ANAPC15, ANKIB1, AP5Z1, ASB8, ASXL1, ATP11A, ATP5A1, ATP6V0A2, ATP6V1A, B4GALT4, BAZ1B, BHLHE40, BMI1, BRAP, BRE, BUB3, C11orf73, C16orf86, C19orf54, C19orf66, C2orf47, C2orf49, C9orf85, CAND1, CARF, CATSPER4, CCDC146, CCDC51, CCDC71, CCDC84, CCDC91, CDC25A, CFAP61, CHD2, CHMP4B, CIR1, CKS1B, CLCN6, CLUH, CNOT2, COMMD3, COMMD3-BMI1,…
TCF12	ABHD8, ABR, ACOXL, ACSL1, ACY1, ADAP1, ADAT3, ADGRB2, ADGRG1, ADO, AICDA, AKR1B15, ALG2, ANKRD33B, ANP32B, AP1S3, ARHGEF7, ARID5A, ARL5B, ARSG, ARV1, ASB2, ATP2B1, ATP2C1, ATP5I, BACH1, BAIAP3, BCAP31, BHLHE23, BHLHE40, BLOC1S5, BOLL, BTG1, C16orf62, C6orf132, CAAP1, CAPN10, CARHSP1, CASP9, CBX5, CCDC88A, CCL17, CCM2L, CD69, CD72, CDC25B, CDH17, CDKN1B, CENPU, CHST11, CLCNKA, CLDN9, CLIC4, CLSPN,…
MEF2C	ABR, ADAP1, ARHGAP17, ARID5B, DNAJB2, HDAC7, KLF6, KLF7, MEF2A, MT-ATP6, MT-ATP8, MT-CO2, MT-CO3, MT-CYB, MT-ND3, MT-ND4, MT-ND4L, MT-ND5, NPAS4, NR4A3, NUP88, PDE4A, PEBP4, RPAIN, SERPINE3, TLR5, TUBA4A
HNF4G	ACAA1, ACIN1, ACKR2, ACY1, AFP, AGT, AJUBA, ALG11, AMT, AP1AR, APOB, APOC3, ASGR1, ASGR2, ATP6V0A1, ATP7B, BAG6, BRE, C10orf10, C5, C6orf106, CASC5, CCDC148, CCL20, CDC42EP4, CEP68, CFB, CIDEB, CLIC1, CNOT1, CRK, CTAGE5, CTNND1, DOCK6, DOK4, EEFSEC, EPS8L2, ERBB3, ESPN, FAM195B, FAM63A, FAM83H, FTH1, GAMT, GGT1, GLTPD2, GPT, GTF2I, HAAO, HAGH, HGD, HINT1, HNF1A, HNMT, HSPD1, HSPE1, HSPE1-MOB4, IF…
PPARG::RXRA	ACADVL, ADAM17, APOA5, ATP6V1E2, BRE, CCL15, CDK3, CLIC1, CPT1A, CTSA, DLG4, DUSP9, EARS2, EFNA2, EP400NL, ERRFI1, ETFB, EVA1A, FUT5, G6PC, GABRB2, GALT, GLI1, GPC6, HEG1, IFIT1B, KDM2B, KIAA1614, LGALS8, LOXL2, LPCAT3, LTBP3, MBL2, MDK, MEX3A, MIDN, MLLT6, MSH3, MSH5, MT-ATP6, MT-ATP8, MT-CO1, MT-CO2, MT-ND1, MT-ND2, MT-ND6, MTRNR2L12, MTRNR2L8, MUM1, NANOS3, NEDD9, NEURL2, NPIPB3, NR0B2, NR1D1,…
RXR::RAR_DR5	ACADVL, ADM, APEH, APOA5, ARFRP1, ASB2, ATP2B2, BACE1, BRE, CIRBP, CLIC1, CPT1A, CSF3R, CYP26A1, DHX32, DLG4, DUSP9, ENOSF1, ERRFI1, FAM65C, GABRB2, GLI1, H2AFY, HEG1, IRF2BPL, KCNN4, KDM6B, LBX2, LETM1, LOXL2, MDK, MIDN, MMRN2, MSH5, MT-ATP6, MT-ATP8, MT-CO2, MT-CO3, MT-ND3, MT-ND4, MT-ND4L, MT-ND5, NEDD9, NFIC, OTUD7B, PARD3, PDE6G, POLDIP3, RARA, RARB, REC8, RND3, SCUBE1, SFXN3, SKIL, SLC20A1,…
TAL1::GATA1	ACSL6, ANK1, ARRDC2, ATP6V1F, BCL7B, BSG, C21orf58, CRKL, DAGLB, DIP2A, DRC7, EPB41, FAM213B, FAM83A, FKBP8, FUOM, GDF15, GJC2, GLB1, GP6, GTPBP2, GYPA, GYPE, HECTD3, HERC1, HK1, HMBS, IL1R1, KCNH2, KEL, LYL1, MAD2L1BP, MAN2A2, MARCH2, MICAL2, MST1, NFE2, OPA1, PCNT, PEBP4, PPOX, PPP1R15A, PRR5, PYCR2, RFX1, RNF123, SDE2, SLC2A1, SLC40A1, SLC6A9, SNAI3, SPRR2A, SYNRG, TAL1, TGM1, TMCC2, TMPPE, UB…
PBX3	ACYP1, BZRAP1, DUSP10, KDM5B, LAPTM5, MAP1LC3B, MEX3C, MPND, MRPL34, PEBP4, RFX1, SPRY1, STAP2, TCERG1, TNRC18, ZC2HC1C, ZNF724P
ECR::USP	ADAMTS13, APEH, CCL15, FETUB, G6PC, GABRB2, GALT, HEG1, IFIT1B, LGALS8, LIN7B, LPCAT3, MBL2, MT-ATP6, MT-ATP8, MT-CO3, MT-ND3, MT-ND4, MT-ND4L, MT-ND5, MT-ND6, NDRG2, RBM23, REXO4, WSB2, ZNF217
IRF4	ADAP1, ADAT3, ADGRG1, AIM2, AKR1B15, ALDH6A1, ARHGAP26, ARHGEF3, AUTS2, BCL9L, BIRC2, C14orf159, C1orf226, C9orf91, CCDC126, CCR7, CD68, CEP128, CEP72, CTSZ, DENND1A, DMXL2, EMC3, FAM129C, FBXO17, FYN, GBA, GNG2, GPR150, GPR18, GPR88, HBS1L, HERC1, HNRNPA0, HSDL2, IL16, ITGB1, KLHL29, LRCH3, LY86, MAPK1, MCFD2, MDM2, MNDA, MPDU1, MT-ATP6, MT-ATP8, MT-CO2, MT-CO3, MT-CYB, MT-ND3, MT-ND4, MT-ND4L, …
FOXA2	AFP, ALDH3A2, ANG, ARHGEF28, ARSB, ATF6, ATP2B1, AURKB, BPHL, C10orf11, C8B, CAPN11, CAPZA2, CCDC142, CHD1L, CLIC1, CLU, CSF3R, DENND1A, DHCR24, DNAI1, DTD2, EAPP, ECT2, EFNA1, EFTUD1, ELL2, ERBB2, EVA1A, FABP1, FBXL18, FLNB, FNDC4, FOXP4, FST, GAB1, GCKR, GOLGA1, GSN, GSTO1, HNF1A, HSPA4, INHBE, IRF2BP2, KIAA0319L, KTN1, LFNG, MBL2, MFSD11, MGMT, MOCS2, MSH2, MSH5, MT-ATP6, MT-CO3, MT-CYB, MT-ND…

## Sheet: Supple table 4 Legend
Supplementary table 4
List of TFs and the corresponding target genes
The pan-cancer pathological regulatory landscape
Matias M. Falco, Marta Bleda, José Carbonell-Caballero, Joaquín Dopazo
